# Supplementary material for: Acetaminophen Modulates the Transcriptional Response to Recombinant Interferon-β
Source: PLoS One. 2010 Jun 9;5(6):e11031. doi: 10.1371/journal.pone.0011031 (PMC2882945; doi:10.1371/journal.pone.0011031)
Supplement: Table S1 — A summary of all the significantly altered probes detected at an FDR of <0.05. (0.73 MB XLS) [file pone.0011031.s001.xls]

## Sheet: Sheet1
						A - APAP	I - IFN-β	V - Vehicle
						Number of Probes with FDR <0.05
						12	446	1628	2	231	1352	757
						Treatment Comparisons - FDR							Treatment Comparisons - Fold Changes
Gene	Description					A v V (1.5 h)	I v V (1.5 h )	I.A. v V (1.5 h)	A v V (4 h)	I v V (4 h)	I.A. v V (4 h)	I.A v I. (4h)	A v V (1.5 h)	I v V (1.5 h )	I.A. v V (1.5 h)	A v V (4 h)	I v V (4 h)	I.A. v V (4 h)	I.A. v I. (4h)
Gemin7	gem (nuclear organelle) associated protein 7 (Gemin7), [NM_027189]					0.917318	0.331427	0	0.9999	0.582194	0	0	-1.11415	-1.10238	-1.32218	-1.00705	1.07752	-1.29613	-1.4
0610040J01Rik	RIKEN cDNA 0610040J01 gene (0610040J01Rik), [NM_029554]					0.912427	0.463027	0	0.9999	0.830604	0	0	-1.26323	-1.1446	-1.5818	-1.14824	1.05208	-1.61866	-1.7
Sult4a1	sulfotransferase-related protein (Sultx3) , complete cds. [AF059257]					0.917318	0.723334	0.00234007	0.9999	0.688425	0	0	1.06426	1.02667	1.15747	1.05418	1.03784	1.21552	1.17
Mrpl22	mitochondrial ribosomal protein L22 (Mrpl22), [NM_175001]					0.917318	0.716369	0.00654931	0.9999	0.9856	0	0	-1.1726	-1.05257	-1.3092	-1.04483	-1.00368	-1.38708	-1.38
Ahsa1	AHA1, activator of heat shock protein ATPase homolog 1 (yeast) (Ahsa1), [NM_146036]					0.917318	0.458026	0	0.9999	0.99834	0	0	-1.10468	-1.11118	-1.38638	1.01951	1.00059	-1.54821	-1.55
Mdm4	adult male corpora quadrigemina cDNA, RIKEN full-length enriched library, clone:B230385P13 product:inferred: transformed mouse 3T3 cell double minute 4, full insert sequence [AK046448]					0.928276	0.143343	0	0.9999	0.880757	0	0	-1.04193	-1.20326	-1.48381	1.0332	-1.02788	-1.46321	-1.42
Rps19bp1	ribosomal protein S19 binding protein 1 (Rps19bp1), [NM_175109]					0.917318	0.126614	0	0.9999	0.0274628	0	0	-1.16944	-1.20441	-1.48159	-1.02527	-1.30448	-1.74663	-1.34
Gzf1	GDNF-inducible zinc finger protein 1 (Gzf1), [NM_028986]					0.957268	0.698726	0.00874286	0.9999	0.220595	0	0.1337	-1.02777	-1.06857	-1.37974	1.00059	-1.24439	-1.47685	-1.19
A_51_P334404	Unknown					0.917318	0.791758	0.0106857	0.9999	0.51668	0	0.0019	1.08233	1.02035	1.1416	1.04028	1.06098	1.25863	1.19
AB011473	for EIG-1, complete cds. [AB011473]					0.956465	0.484636	0	0.9999	0.342676	0	0.038	-1.0251	-1.11169	-1.37619	-1.01509	-1.17315	-1.44252	-1.23
Zfp57	zinc finger protein 57 (Zfp57), transcript variant 1, [NM_009559]					0.917318	0.351564	0	0.9999	0.389667	0	0.0107	1.03528	1.06358	1.17264	1.08892	1.06875	1.19912	1.12
Fkbpl	FK506 binding protein-like (Fkbpl), [NM_019873]					0.917318	0.146091	0	0.9999	0.468181	0	0.0019	-1.08686	-1.16119	-1.35803	1.01748	-1.10387	-1.37464	-1.25
Eif2b4	eukaryotic translation initiation factor 2B, subunit 4 delta (Eif2b4), [NM_010122]					0.917318	0.347576	0.00234007	0.9999	0.358599	0	0	-1.09637	-1.17947	-1.51996	-1.12607	-1.21317	-2.07708	-1.71
Sdccag1	serologically defined colon cancer antigen 1 (Sdccag1), [NM_025441]					0.917318	0.160187	0	0.9999	0.60671	0	0	-1.1038	-1.19006	-1.4305	-1.18544	-1.09123	-1.66148	-1.52
Chrna4	cholinergic receptor, nicotinic, alpha polypeptide 4 (Chrna4), [NM_015730]					0.917318	0.535422	0.00654931	0.9999	0.593284	0	0.0101	1.02823	1.04514	1.15355	1.06443	1.05054	1.18518	1.13
Pin1	protein (peptidyl-prolyl cis/trans isomerase) NIMA-interacting 1 (Pin1), [NM_023371]					0.917318	0.111604	0	0.9999	0.55791	0	0	-1.15151	-1.24854	-1.53922	-1.07037	-1.1211	-1.70893	-1.52
Bet1l	Blocked early in transport 1 homolog (S. cerevisiae)-like (Bet1l), [NM_018742]					0.943538	0.0744613	0	0.9999	0.17245	0	0.0045	-1.05322	-1.50819	-2.11265	-1.13491	-1.41248	-2.27127	-1.61
Olfr362	olfactory receptor 362 (Olfr362), [NM_147051]					0.917318	0.342862	0	0.9999	0.510976	0	0.0094	1.0484	1.08016	1.20772	1.10458	1.07062	1.23992	1.16
D3Ertd254e	cDNA, RIKEN full-length enriched library, :unclassifiable, [AK033830]					0.693681	0.830526	0.0278061	0.9999	0.2926	0	0.0359	1.11252	1.01551	1.11231	1.09997	1.08213	1.18779	1.1
Ifit3	interferon-induced protein with tetratricopeptide repeats 3 (Ifit3), [NM_010501]					0.999416	0	0	0.9999	0	0	0.0509	1.00087	12.7882	5.79857	-1.11699	49.5472	22.8549	-2.17
Mapk11	mitogen-activated protein kinase 11 (Mapk11), [NM_011161]					0.917318	0.570903	0.00874286	0.9999	0.309135	0	0.0149	1.02578	1.03602	1.12823	1.07423	1.07372	1.18893	1.11
Lba1	Lupus brain antigen 1, [BC086653]					0.917318	0.203208	0	0.9999	0.603432	0	0.0033	1.0693	1.11664	1.26157	1.08365	1.0627	1.25709	1.18
Eif5b	eukaryotic translation initiation factor 5B (Eif5b), [NM_198303]					0.964018	0.248791	0	0.9999	0.166419	0	0.0033	1.02074	-1.17732	-1.43598	-1.07065	-1.22861	-1.60997	-1.31
Klrb1c	killer cell lectin-like receptor subfamily B member 1C (Klrb1c), [NM_008527]					0.997526	0.388909	0.00234007	0.9999	0.103595	0	0.0133	1.00051	1.05225	1.13949	1.07461	1.09735	1.21462	1.11
Ddx17	DEAD (Asp-Glu-Ala-Asp) box polypeptide 17 (Ddx17), transcript variant 1, [NM_199080]					0.917318	0.749451	0.0232831	0.9999	0.544466	0	0	1.09343	-1.06843	-1.38206	-1.11227	-1.16196	-1.85426	-1.6
Rpl7l1	ribosomal protein L7-like 1 (Rpl7l1), [NM_025433]					0.917318	0.154386	0	0.9999	0.499238	0	0	-1.11394	-1.24516	-1.55819	1.00934	-1.15557	-1.78814	-1.55
Mpp6	membrane protein, palmitoylated 6 (MAGUK p55 subfamily member 6) (Mpp6), [NM_019939]					0.917318	0.367949	0.00234007	0.9999	0.643871	0	0.0019	-1.11634	-1.14756	-1.40645	-1.10521	-1.09632	-1.5268	-1.39
1700016M24Rik	adult male testis cDNA, RIKEN full-length enriched library, clone:1700016M24 product:hypothetical ARM repeat structure containing protein, full insert sequence. [AK006048]					0.917411	0.420463	0.00234007	0.9999	0.637254	0	0.0054	1.03601	1.08443	1.23706	-1.02655	1.06187	1.27241	1.2
Rpsa	ribosomal protein SA (Rpsa), [NM_011029]					0.917318	0.423642	0	0.9999	0.665076	0	0.0094	-1.13405	-1.13702	-1.40558	-1.04012	-1.09111	-1.45078	-1.33
Pdx1	pancreatic and duodenal homeobox 1 (Pdx1), [NM_008814]					0.917318	0.204388	0	0.9999	0.173702	0	0.0138	1.03638	1.09281	1.20979	1.09656	1.11419	1.26728	1.14
A_51_P505852	Unknown					0.917411	0.396387	0.00234007	0.9999	0.346546	0	0.0165	1.02714	1.06549	1.1762	1.08564	1.08501	1.22568	1.13
Chmp7	CHMP family, member 7 (Chmp7), [NM_134078]					0.895974	0.0247884	0	0.9999	0.00653926	0	0.0223	-1.25233	-1.42434	-1.77137	-1.07394	-1.49998	-1.93425	-1.29
Actrt2	actin-related protein T2 (Actrt2), [NM_028513]					0.917318	0.194017	0	0.9999	0.266869	0	0.0491	1.04902	1.07871	1.17098	1.04534	1.07912	1.17458	1.09
2810432D09Rik	RIKEN cDNA 2810432D09 gene (2810432D09Rik), [NM_027278]					0.917318	0.203675	0	0.9999	0.342141	0	0	-1.17282	-1.26074	-1.6201	-1.00465	-1.23353	-1.96049	-1.59
Ssrp1	structure specific recognition protein 1 (Ssrp1), [NM_182990]					0.931975	0.239875	0	0.9999	0.777137	0	0	-1.03412	-1.14823	-1.34923	-1.0376	-1.04668	-1.54368	-1.47
BC028440	cDNA sequence BC028440 (BC028440), [NM_172148]					0.917318	0.0893981	0	0.9999	0.230513	0	0.008	-1.14847	-1.19606	-1.37907	1.02047	-1.15768	-1.42616	-1.23
Psmb3	proteasome (prosome, macropain) subunit, beta type 3 (Psmb3), [NM_011971]					0.917318	0.323042	0.00234007	0.9999	0.467607	0	0.0115	-1.11759	-1.15013	-1.38864	-1.05514	-1.13843	-1.4682	-1.29
Fndc4	, complete cds, clone:1-73. [AB030187]					0.846978	0.197836	0	0.9999	0.216215	0	0.0185	-1.21406	-1.17535	-1.39197	-1.05742	-1.19138	-1.47334	-1.24
AI414928	mc78h02.x1 Soares mouse embryo NbME13.5 14.5 cDNA clone IMAGE:354675 3'. [AI414928]					0.917318	0.330522	0	0.9999	0.437117	0	0.0409	1.04786	1.09841	1.24782	1.07088	1.09857	1.25784	1.14
2310036O22Rik	RIKEN cDNA 2310036O22 gene (2310036O22Rik), [NM_026760]					0.917318	0.306007	0	0.9999	0.62139	0	0.0087	-1.12165	-1.14512	-1.36036	-1.01191	-1.08991	-1.38865	-1.27
2010305A19Rik	RIKEN cDNA 2010305A19 gene (2010305A19Rik), [NM_027250]					0.917318	0.0966197	0	0.9999	0.565925	0	0	-1.10648	-1.2394	-1.48456	1.00394	-1.11204	-1.61699	-1.45
Eif3s12	eukaryotic translation initiation factor 3, subunit 12 (Eif3s12), [NM_028659]					0.990072	0.372525	0.00540152	0.9999	0.578223	0	0.0107	-1.00471	-1.11842	-1.30347	-1.04673	-1.09414	-1.35266	-1.24
Pspn	persephin (Pspn), [NM_008954]					0.917318	0.204779	0	0.9999	0.518527	0	0.0115	1.0333	1.10115	1.21983	1.09472	1.0697	1.22896	1.15
Nrip3	nuclear receptor interacting protein 3 (Nrip3), [NM_020610]					0.917318	0.18025	0	0.9999	0.498948	0	0.0259	1.06928	1.15947	1.33856	1.12711	1.10287	1.3194	1.2
Ppap2b	Phosphatidic acid phosphatase type 2B (Ppap2b), [NM_080555]					0.917318	0.0121125	0.207402	0.9999	0.521732	0	0	-1.15627	-1.65586	-1.25027	-1.08158	-1.19824	-1.91201	-1.6
Apip	APAF1 interacting protein (Apip), [NM_019735]					0.917318	0.0445156	0	0.9999	0.68406	0	0	-1.14587	-1.28821	-1.53575	-1.07284	-1.07468	-1.50593	-1.4
Ier3ip1	immediate early response 3 interacting protein 1 (Ier3ip1), [NM_025409]					0.917411	0.412217	0	0.9999	0.638552	0	0	1.05606	-1.13102	-1.35503	-1.09579	-1.0944	-1.63653	-1.5
3732413I11Rik	RIKEN cDNA 3732413I11 gene (3732413I11Rik), [NM_028862]					0.643562	0.0195578	0	0.9999	0.219078	0	0	-1.34701	-1.50138	-1.86621	-1.17985	-1.26022	-1.86822	-1.48
Ccdc108	adult male corpora quadrigemina cDNA, RIKEN full-length enriched library, clone:B230363K08 product:hypothetical PapD-like structure containing protein, full insert sequence. [AK046272]					0.917318	0.257607	0.00540152	0.9999	0.45884	0	0.008	1.07391	1.12221	1.27593	1.15743	1.10074	1.32964	1.21
Hmx3	H6 homeo box 3 (Hmx3), [NM_008257]					0.917318	0.196082	0	0.9999	0.488439	0	0.0101	1.03813	1.08026	1.17019	1.05679	1.05647	1.17308	1.11
Atp11a	ATPase, class VI, type 11A (Atp11a), [NM_015804]					0.921001	0.222955	0.0039551	0.9999	0.357442	0	0.0149	1.02877	1.09841	1.21037	1.10271	1.0902	1.24325	1.14
Guk1	guanylate kinase 1 (Guk1), [NM_008193]					0.415961	0.037971	0	0.9999	0.164531	0	0.0333	-1.24375	-1.2407	-1.42521	-1.01704	-1.17884	-1.39737	-1.19
Ldlrad3	low density lipoprotein receptor class A domain containing 3 (Ldlrad3), [NM_178886]					0.917318	0.250551	0	0.9999	0.369399	0	0.038	1.03398	1.07584	1.16687	1.12105	1.07219	1.17818	1.1
Gadd45gip1	growth arrest and DNA-damage-inducible, gamma interacting protein 1 (Gadd45gip1), [NM_183358]					0.917318	0.207207	0	0.9999	0.113233	0	0.0127	-1.13835	-1.17457	-1.38058	-1.05242	-1.23687	-1.55435	-1.26
Rpl19	ribosomal protein L19 (Rpl19), [NM_009078]					0.917318	0.339483	0.00234007	0.9999	0.426454	0	0.0121	-1.08059	-1.16449	-1.42014	-1.01489	-1.16785	-1.53381	-1.31
Cox19	603167861F1 NCI_CGAP_Lu33 cDNA clone IMAGE:5255919 5', sequence [BI905520]					0.917318	0.323153	0	0.9999	0.0863514	0	0.0176	-1.1428	-1.17144	-1.42255	-1.21406	-1.30445	-1.6834	-1.29
Kctd15	potassium channel tetramerisation domain containing 15 (Kctd15), [NM_146188]					0.917318	0.902216	0.079763	0.9999	0.0630839	0	0.3084	-1.1332	-1.02618	-1.26466	1.19058	-1.34277	-1.51477	-1.13
Lsm7	LSM7 homolog, U6 small nuclear RNA associated (S. cerevisiae) (Lsm7), [NM_025349]					0.917318	0.25363	0	0.9999	0.318941	0	0.0045	-1.10834	-1.17928	-1.41097	-1.049	-1.18439	-1.577	-1.33
TC1661446	Unknown					0.917318	0.170692	0	0.9999	0.551093	0	0.008	1.0817	1.18646	1.38752	1.16217	1.10645	1.39479	1.26
Adprhl2	ADP-ribosylhydrolase like 2 [Acc:MGI:2140364] [ENSMUST00000084291]					0.917318	0.0121125	0	0.9999	0.290998	0	0	-1.0935	-1.30021	-1.36873	1.05309	-1.16335	-1.56646	-1.35
Clptm1l	CLPTM1-like (Clptm1l), [NM_146047]					0.917318	0.18025	0.00234007	0.9999	0.344349	0	0	-1.16181	-1.1839	-1.37778	-1.11508	-1.15529	-1.56222	-1.35
Rbm17	RNA binding motif protein 17 (Rbm17), [NM_152824]					0.917318	0.0283296	0	0.9999	0.839644	0	0	-1.10484	-1.28172	-1.36795	-1.00553	-1.03606	-1.39151	-1.34
Ap2m1	Adaptor protein complex AP-2, mu1 (Ap2m1), [NM_009679]					0.989772	0.649978	0.647615	0.9999	0.315822	0	0	-1.004	-1.04556	-1.03966	-1.06726	-1.11711	-1.42118	-1.27
6430517E21Rik	RIKEN cDNA (6430517E21Rik), [NM_207583]					0.917318	0.131208	0.00234007	0.9999	0.494882	0	0	1.10748	1.2666	1.44238	1.2945	1.15284	1.66924	1.45
Vwc2	Von Willebrand factor C domain containing 2 [Acc:MGI:2442987] [ENSMUST00000056344]					0.917318	0.387229	0.453452	0.9999	0.384002	0	0	1.07616	1.06973	1.05037	1.06866	-1.08116	1.22763	1.33
Dnttip1	deoxynucleotidyltransferase, terminal, interacting protein 1 (Dnttip1), [NM_133763]					0.917318	0.0562975	0	0.9999	0.905198	0	0	-1.1523	-1.22153	-1.29285	1.00029	1.02079	-1.43183	-1.46
Eif3s4	eukaryotic translation initiation factor 3, subunit 4 (delta) (Eif3s4), [NM_016876]					0.917318	0.109749	0.0039551	0.9999	0.702309	0	0	-1.05697	-1.22345	-1.33069	1.01263	-1.06622	-1.47681	-1.39
Irf3	interferon regulatory factor 3 (Irf3), [NM_016849]					0.917318	0.158937	0.00776329	0.9999	0.218283	0	0	-1.08989	-1.21026	-1.32914	1.01708	-1.20494	-1.67477	-1.39
Parn	poly(A)-specific ribonuclease (deadenylation nuclease) (Parn), [NM_028761]					0.917318	0	0	0.9999	0.448147	0	0	-1.13698	-1.29766	-1.37968	-1.04879	-1.11877	-1.50249	-1.34
Ddx42	DEAD (Asp-Glu-Ala-Asp) box polypeptide 42 (Ddx42), [NM_028074]					0.938141	0.0580082	0.0039551	0.9999	0.286405	0	0	-1.03031	-1.25563	-1.32216	-1.08533	-1.15921	-1.54563	-1.33
Olfr1026	olfactory receptor 1026 (Olfr1026), [NM_146584]					0.968807	0.276843	0.0149883	0.9999	0.686567	0	0	-1.0129	1.11474	1.19937	-1.04513	1.05399	1.35861	1.29
Ghrhr	growth hormone releasing hormone receptor (Ghrhr), [NM_001003685]					0.917318	0.236371	0.00234007	0.9999	0.67849	0	0	1.05517	1.09472	1.19085	1.09796	1.0442	1.23009	1.18
BG293504	BG293504 602390431F1 NIH_MGC_94 cDNA clone IMAGE:4502574 5', sequence [BG293504]					0.917318	0.255323	0.00540152	0.9999	0.647082	0	0	1.03643	1.08109	1.15819	1.04611	1.04271	1.20679	1.16
1700020A23Rik	cDNA clone MGC:58660 IMAGE:6741234, complete cds. [BC049710]					0.923327	0.523097	0.581142	0.9999	0.910822	0	0	1.02227	1.04418	1.03175	1.03298	1.01042	1.20103	1.19
1600012P17Rik	cDNA clone IMAGE:30786773. [BC100356]					0.917318	0.455245	0.230377	0.9999	0.502748	0	0	1.02324	1.03975	1.05073	1.05018	1.04377	1.19643	1.15
Mcfd2	multiple coagulation factor deficiency 2 (Mcfd2), [NM_139295]					0.917318	0.0915497	0	0.9999	0.350343	0	0	-1.09432	-1.26707	-1.45591	-1.08751	-1.16904	-1.89637	-1.62
A730008L03Rik	RIKEN cDNA A730008L03 gene (A730008L03Rik), [NM_021393]					0.928276	0.342199	0.291538	0.9999	0.31144	0	0	-1.04316	-1.13801	-1.12364	-1.07345	-1.16709	-1.71298	-1.47
Gmppa	GDP-mannose pyrophosphorylase A (Gmppa), [NM_133708]					0.928276	0.911455	0.786805	0.9999	0.453962	0	0	1.04304	1.01786	1.03347	-1.24539	-1.13346	-1.57194	-1.39
Ftsj3	FtsJ homolog 3 (E. coli) (Ftsj3), [NM_025310]					0.984692	0.41871	0.00874286	0.9999	0.785368	0	0	1.01064	-1.15299	-1.40067	-1.04797	-1.06474	-1.67442	-1.57
1810074P20Rik	RIKEN cDNA 1810074P20 gene (1810074P20Rik), [NM_026194]					0.951767	0.711005	0.885104	0.9999	0.872764	0	0	-1.02958	-1.06374	-1.02285	-1.19589	-1.03603	-1.54675	-1.49
Ppfia1	17 days embryo heart cDNA, RIKEN full-length enriched library, clone:I920020H01 product:protein tyrosine phosphatase, receptor type, f polypeptide (PTPRF), interacting protein, alpha 1, full insert sequence. [AK146526]					0.917318	0.132838	0.00654931	0.9999	0.533978	0	0	-1.12549	-1.1949	-1.30293	-1.08005	-1.10426	-1.46604	-1.33
Tmem49	transmembrane protein 49 (Tmem49), [NM_029478]					0.478567	0.107983	0.0974789	0.9999	0.684661	0	0	-1.24839	-1.19271	-1.16308	-1.09026	-1.06158	-1.44298	-1.36
Lsr	lipolysis stimulated lipoprotein receptor (Lsr), [NM_017405]					0.959575	0.117853	0	0.9999	0.78921	0	0	-1.0292	-1.28952	-1.4865	-1.07865	-1.06444	-1.88488	-1.77
Psma6	proteasome (prosome, macropain) subunit, alpha type 6 (Psma6), [NM_011968]					0.917318	0.881766	0.927789	0.9999	0.847764	0	0	-1.10949	-1.0252	-1.01344	-1.03435	-1.03787	-1.44627	-1.39
Il31ra	interleukin 31 receptor A (Il31ra), [NM_139299]					0.917318	0.190412	0.00654931	0.9999	0.807213	0	0	1.04431	1.10083	1.16469	1.04575	1.02532	1.21918	1.19
Olfr1445	olfactory receptor 1445 (Olfr1445), [NM_146699]					0.917318	0.564187	0.352159	0.9999	0.34811	0	0	1.1293	1.07772	1.1058	1.12215	-1.1471	1.35537	1.55
A430106J12Rik	3 days neonate thy cDNA, RIKEN full-length enriched library, clone:A630032L01 product:unclassifiable, full insert sequence. [AK041728]					0.92448	0.70683	0.810487	0.9999	0.756858	0	0	1.01982	1.02354	1.01355	1.04065	-1.02422	1.17351	1.2
Chrm5	cholinergic receptor, carinic 5 (Chrm5), [NM_205783]					0.93112	0.765868	0.522034	0.9999	0.334425	0	0	1.01462	-1.01697	-1.02971	1.01247	-1.06078	1.14366	1.21
Prkrip1	Prkr interacting protein 1 (IL11 inducible) (Prkrip1), [NM_025774]					0.917318	0.135193	0.0039551	0.9999	0.811678	0	0	-1.13044	-1.18883	-1.3033	1.0198	-1.04123	-1.40814	-1.35
Supt6h	suppressor of Ty 6 homolog (S. cerevisiae) (Supt6h), [NM_009297]					0.95138	0.263494	0.0039551	0.9999	0.224639	0	0	-1.03076	-1.19569	-1.42388	-1.03657	-1.23557	-1.77938	-1.44
Ube1dc1	ubiquitin-activating enzyme E1-domain containing 1 (Ube1dc1), [NM_025692]					0.917318	0.250551	0.0782804	0.9999	0.755665	0	0	-1.07958	-1.23376	-1.28473	-1.40921	-1.07827	-1.84424	-1.71
Rnf25	ring finger protein 25 (Rnf25), [NM_021313]					0.93112	0.0487522	0	0.9999	0.519934	0	0	-1.04556	-1.32955	-1.48391	-1.1328	-1.14174	-1.61844	-1.42
Thumpd1	THUMP domain containing 1 (Thumpd1), [NM_145585]					0.917318	0.0487522	0	0.9999	0.535256	0	0	-1.12268	-1.32528	-1.5682	1.05425	-1.13008	-1.64779	-1.46
Tbcc	tubulin-specific chaperone c (Tbcc), [NM_178385]					0.917318	0.0121125	0	0.9999	0.102443	0	0	-1.12598	-1.54158	-1.60598	-1.03096	-1.33975	-2.10148	-1.57
Htf9c	HpaII tiny fragments locus 9c (Htf9c), transcript variant 3, [NM_008307]					0.917318	0.115859	0.00234007	0.9999	0.361938	0	0	-1.12383	-1.26828	-1.45513	-1.03102	-1.18523	-1.8548	-1.56
Lrrc59	leucine rich repeat containing 59 (Lrrc59), [NM_133807]					0.958637	0.980663	0.648457	0.9999	0.292216	0	0	-1.02979	-1.00555	-1.0722	-1.15548	1.23173	-1.55989	-1.92
E230024E03Rik	10 days neonate cerebellum cDNA, RIKEN full-length enriched library, clone:B930010E13 product:similar to L1MD-9 REPETITIVE SEQUENCE [ culus], full insert sequence [AK081000]					0.917318	0.567444	0.758233	0.9999	0.902313	0	0	1.03949	1.04204	1.0194	1.04103	-1.0121	1.20054	1.22
Pdia5	protein disulfide isomerase associated 5 (Pdia5), [NM_028295]					0.941168	0.771012	0.576758	0.9999	0.796371	0	0	1.03183	1.04493	1.07058	-1.169	1.04853	-1.39728	-1.47
Ccdc71	coiled-coil domain containing 71 (Ccdc71), [NM_133744]					0.975376	0.033	0	0.9999	0.528959	0	0	-1.01711	-1.42122	-1.52336	-1.27762	-1.15457	-1.6941	-1.47
Olfr1302	olfactory receptor 1302 (Olfr1302), [NM_146889]					0.973794	0.718099	0.610755	0.9999	0.909302	0	0	-1.00567	-1.0198	-1.02337	1.01013	1.00859	1.14703	1.14
4933404G15Rik	adult male testis cDNA, RIKEN full-length enriched library, clone:4933404G15 product:hypothetical protein, full insert sequence [AK016649]					0.917318	0.250551	0.773539	0.9999	0.750493	0	0	1.04299	1.11196	1.02493	1.0798	1.03959	1.28449	1.24
Olfr1058	olfactory receptor 1058 (Olfr1058), [NM_146391]					0.963232	0.929612	0.837914	0.9999	0.731261	0	0	-1.00852	1.00636	-1.01158	1.05713	1.02579	1.18182	1.15
NAP057292-1	Unknown					0.994656	0.44449	0.303481	0.9999	0.817237	0	0	-1.00106	1.04743	1.0511	1.01148	-1.01854	1.17461	1.2
2610209M04Rik	RIKEN cDNA 2610209M04 gene (2610209M04Rik), [NM_025665]					0.917318	0.932614	0.71859	0.9999	0.948568	0	0	-1.0836	-1.01213	-1.03998	-1.12539	-1.01095	-1.52859	-1.51
Sf4	splicing factor 4 (Sf4), [NM_027481]					0.952717	0	0	0.9999	0.196241	0	0	-1.02199	-1.31026	-1.34431	-1.08133	-1.18473	-1.66568	-1.41
Prpf31	PRP31 pre- processing factor 31 homolog (yeast) (Prpf31), [NM_027328]					0.917318	0.0788582	0	0.9999	0.777191	0	0	-1.15647	-1.27524	-1.46651	-1.09793	-1.05487	-1.68123	-1.59
2310079G19Rik	adult male tongue cDNA, RIKEN full-length enriched library, clone:2310079G19 product:hypothetical protein, full insert sequence. [AK010217]					0.917318	0.111604	0	0.9999	0.819836	0	0	1.12241	1.29091	1.47149	1.05879	1.05177	1.56476	1.49
Med6	mediator of RNA polymerase II transcription, subunit 6 homolog (yeast) (Med6), [NM_027213]					0.917318	0.231746	0.00234007	0.9999	0.595415	0	0	-1.06465	-1.1818	-1.36512	-1.07351	-1.10118	-1.513	-1.37
Tmem41b	transmembrane protein 41B (Tmem41b), [NM_153525]					0.928276	0.551022	0.3186	0.9999	0.79948	0	0	-1.05702	-1.11381	-1.15868	-1.27338	-1.06109	-1.9345	-1.82
Cops3	COP9 (constitutive photomorphogenic) homolog, subunit 3 (Arabidopsis thaliana) (Cops3), [NM_011991]					0.592167	0.0629925	0	0.9999	0.867219	0	0	-1.21764	-1.22228	-1.28625	-1.02145	-1.02679	-1.33568	-1.3
Golga2	golgi autoantigen, golgin subfamily a, 2 (Golga2), transcript variant 1, [NM_133852]					0.917318	0.0562975	0.0141805	0.9999	0.522653	0	0	-1.07705	-1.23196	-1.24928	-1.07068	-1.10329	-1.5721	-1.42
Olfr799	olfactory receptor 799 (Olfr799), [NM_146927]					0.917318	0.1718	0.0352364	0.9999	0.809125	0	0	-1.05244	1.1377	1.17473	-1.02165	1.03183	1.36546	1.32
Krt18	keratin 18 (Krt18), [NM_010664]					0.989301	0.85671	0.427951	0.9999	0.792606	0	0	-1.00967	-1.04218	-1.1522	-1.32126	1.07447	-1.99764	-2.15
2500003M10Rik	RIKEN cDNA 2500003M10 gene (2500003M10Rik), [NM_023215]					0.939856	0.119959	0	0.9999	0.796877	0	0	-1.03229	-1.22066	-1.33734	-1.21799	-1.04835	-1.45332	-1.39
Olfr509	olfactory receptor 509 (Olfr509), [NM_146372]					0.917318	0.84254	0.800339	0.9999	0.809011	0	0	1.03368	1.01407	1.01523	1.05513	1.02069	1.23336	1.21
NAP057220-1	Unknown					0.917318	0.149849	0	0.9999	0.703936	0	0	1.04142	1.107	1.19886	1.05408	1.03579	1.21081	1.17
Pex13	peroxisomal biogenesis factor 13 (Pex13), [NM_023651]					0.917318	0.187393	0	0.9999	0.616665	0	0	-1.10112	-1.19746	-1.3824	1.007	-1.10014	-1.52066	-1.38
9130005N14Rik	RIKEN cDNA 9130005N14 gene (9130005N14Rik), [NM_026667]					0.938215	0.0668176	0.020564	0.9999	0.454275	0	0	-1.02764	-1.21646	-1.21899	-1.20515	-1.11062	-1.47269	-1.33
Ing4	inhibitor of growth family, member 4 (Ing4), [NM_133345]					0.917318	0.0744613	0.00654931	0.9999	0	0	0	-1.12664	-1.26872	-1.30853	-1.05092	-1.40296	-1.89488	-1.35
Map3k9	mitogen-activated protein kinase kinase kinase 9 (Map3k9), [NM_177395]					0.956764	0.8513	0.858783	0.9999	0.820454	0	0	1.01104	-1.01382	-1.01149	1.04315	1.02009	1.21184	1.19
Slc46a3	RIKEN cDNA 1200006F02 gene (1200006F02Rik), [NM_027872]					0.917318	0	0	0.9999	0.102443	0	0	-1.13405	-1.45165	-1.51892	-1.30261	-1.29582	-1.98241	-1.53
D15Mgi27	DNA Segment, Chr 15, Mouse Genome Informatics 27 (D15Mgi27), [NM_134100]					0.917318	0.046956	0	0.9999	0.079658	0	0	-1.08153	-1.30364	-1.42376	-1.0471	-1.27591	-1.78767	-1.4
Alkbh5	alkB, alkylation repair homolog 5 (E. coli) (Alkbh5), [NM_172943]					0.878601	0.10106	0	0.9999	0.482694	0	0	-1.19644	-1.21012	-1.33925	-1.06055	-1.11736	-1.51499	-1.36
ENSMUST00000060684	regulatory factor X, 2 (influences HLA class II expression) [Source:MarkerSymbol;Acc:MGI:106583] [ENST00000060684]					0.917318	0.757391	0.853925	0.9999	0.566783	0	0	1.02115	1.01799	1.00951	1.02039	-1.04187	1.14327	1.19
Smarcb1	SWI/SNF related, matrix associated, actin dependent regulator of chromatin, subfamily b, member 1 (Smarcb1), [NM_011418]					0.917318	0.0906678	0.00234007	0.9999	0.0980329	0	0	-1.09441	-1.23136	-1.33567	-1.1455	-1.23796	-1.90503	-1.54
Tmed3	transmembrane emp24 domain containing 3 (Tmed3), [NM_025360]					0.977347	0.579293	0.0789556	0.799425	0.378671	0	0	-1.02143	-1.14988	-1.37949	-1.63756	-1.29232	-2.8438	-2.2
2610204M08Rik	RIKEN cDNA 2610204M08 gene (2610204M08Rik), [NM_198411]					0.917318	0.802997	0.813785	0.9999	0.399074	0	0	-1.05283	-1.03728	1.03032	-1.15303	-1.14601	-1.50186	-1.31
2510012J08Rik	RIKEN cDNA 2510012J08 gene (2510012J08Rik), [NM_027381]					0.917318	0	0	0.9999	0.597051	0	0	-1.14341	-1.43639	-1.43798	1.04764	-1.09784	-1.52349	-1.39
0610007L01Rik	RIKEN cDNA 0610007L01 gene (0610007L01Rik), [NM_001081394]					0.917318	0.461551	0.0463139	0.9999	0.903236	0	0	1.09217	-1.11909	-1.25104	-1.0893	-1.02632	-1.49508	-1.46
2900092E17Rik	RIKEN cDNA 2900092E17 gene (2900092E17Rik), [NM_030240]					0.917318	0.211896	0.0039551	0.9999	0.0395301	0	0	-1.12581	-1.20185	-1.37685	-1.09534	-1.32143	-1.94304	-1.47
Dak	dihydroxyacetone kinase 2 homolog (yeast) (Dak), [NM_145496]					0.917318	0	0	0.9999	0.295749	0	0	-1.20301	-1.95924	-1.7405	1.06843	-1.28589	-2.03088	-1.58
Rai16	PREDICTED: retinoic acid induced 16 (Rai16), [XM_139129]					0.917318	0.0121125	0.0133999	0.9999	0.596523	0	0	-1.19089	-1.46089	-1.371	-1.04536	-1.12235	-1.58978	-1.42
Pnpla7	patatin-like phospholipase domain containing 7 (Pnpla7), [NM_146251]					0.3553	0.0712579	0	0.9999	0.094785	0	0	-1.33668	-1.27122	-1.42777	-1.25814	-1.2758	-1.96235	-1.54
A830039N20Rik	RIKEN cDNA A830039N20 gene [Source:MarkerSymbol;Acc:MGI:2445176] [ENST00000100830]					0.949874	0.124169	0.0278061	0.9999	0.824348	0	0	-1.02859	1.23775	1.27853	1.00639	1.04457	1.53459	1.47
2210009G21Rik	RIKEN cDNA 2210009G21 gene (2210009G21Rik), transcript variant 1, [NM_028834]					0.917318	0.309556	0.0106857	0.9999	0.569861	0	0	1.03535	1.0585	1.11958	1.01579	1.04289	1.16921	1.12
Olfr1446	olfactory receptor 1446 (Olfr1446), [NM_146704]					0.979668	0.884708	0.940394	0.9999	0.42636	0	0	1.00493	-1.01036	-1.00512	1.05114	1.06322	1.24028	1.17
1190003M12Rik	RIKEN cDNA 1190003M12 gene (1190003M12Rik), [NM_026860]					0.917318	0.338738	0.236222	0.9999	0.564737	0	0	1.18352	1.18473	1.18805	1.21433	-1.14089	1.55464	1.77
Mapk8ip3	mitogen-activated protein kinase 8 interacting protein 3 (Mapk8ip3), [NM_013931]					0.917318	0.037971	0	0.9999	0.892521	0	0	-1.13212	-1.32645	-1.44222	-1.01586	1.02729	-1.42235	-1.46
Apoa5	apolipoprotein A-V (Apoa5), [NM_080434]					0.972345	0	0.020564	0.9999	0.964612	0	0	1.03064	-1.87877	-1.54974	-1.27659	-1.01819	-2.14295	-2.1
Suv420h2	suppressor of variegation 4-20 homolog 2 (Drosophila) (Suv420h2), [NM_146177]					0.917318	0.0948872	0.00540152	0.9999	0.480772	0	0	-1.17893	-1.26195	-1.33121	-1.09711	-1.13407	-1.53335	-1.35
Olfr1471	olfactory receptor 1471 (Olfr1471), [NM_207132]					0.950063	0.440153	0.515636	0.9999	0.94673	0	0	-1.01154	-1.05058	-1.03554	1.00848	-1.00602	1.17144	1.18
Rbm5	RNA binding motif protein 5 (Rbm5), [NM_148930]					0.962143	0.072609	0	0.9999	0.531743	0	0	1.01931	-1.23412	-1.37525	1.00621	-1.11124	-1.50576	-1.36
Thumpd3	THUMP domain containing 3 (Thumpd3), [NM_008188]					0.917318	0.0744613	0.00654931	0.9999	0.279704	0	0	-1.12842	-1.30934	-1.38251	-1.12478	-1.21808	-1.7843	-1.46
Pkp2	plakophilin 2 (Pkp2), [NM_026163]					0.917318	0.387127	0.224278	0.9999	0.425695	0	0	-1.06136	-1.14863	-1.1662	-1.17548	-1.1654	-1.8118	-1.55
Grm6	glutamate receptor, metabotropic 6 (Grm6), [NM_173372]					0.922349	0.854817	0.75115	0.9999	0.847821	0	0	1.02056	-1.01216	-1.01688	1.03467	-1.01527	1.16833	1.19
Mesdc2	mesoderm development candiate 2 (Mesdc2), [NM_023403]					0.917318	0.0744613	0	0.9999	0.0645348	0	0	-1.13406	-1.28847	-1.41037	-1.17961	-1.29703	-1.81771	-1.4
Id2	inhibitor of DNA binding 2 (Id2), [NM_010496]					0.917318	0.984991	0.983289	0.9999	0.512054	0	0	-1.15113	-1.00483	1.00495	-1.45482	-1.2003	-2.09244	-1.74
U26474	nucleosome-reactive monoclonal antibody PR1-3, Ig light chain variable region , partial cds. [U26474]					0.917318	0.737145	0.780369	0.9999	0.872741	0	0	1.02684	-1.02057	-1.0149	1.02106	-1.01256	1.14912	1.16
Spata21	spermatogenesis associated 21 (Spata21), [NM_177867]					0.917318	0.161003	0.00654931	0.9999	0.818955	0	0	1.07127	1.12477	1.19723	1.05879	1.02793	1.31346	1.28
Gtdc1	16 days neonate thy cDNA, RIKEN full-length enriched library, clone:A130074L23 product:unclassifiable, full insert sequence [AK038057]					0.917318	0.584558	0.502536	0.9999	0.96686	0	0	-1.02355	-1.0304	-1.03153	1.04512	1.00327	1.15582	1.15
AI553587	expressed sequence AI553587 (AI553587), [NM_178909]					0.917318	0.037971	0	0.9999	0.00653926	0	0	-1.13886	-1.29085	-1.40946	-1.14285	-1.39754	-1.94027	-1.39
Hdac9	histone deacetylase 9 (Hdac9), [NM_024124]					0.92131	0.959405	0.944084	0.9999	0.824348	0	0	1.03307	-1.00589	-1.00664	1.08846	-1.02769	1.28929	1.32
Ap1m1	adaptor-related protein complex AP-1, mu subunit 1 (Ap1m1), [NM_007456]					0.972252	0.279685	0.00978531	0.9999	0.411443	0	0	-1.01248	-1.12538	-1.238	-1.0051	-1.11869	-1.45403	-1.3
4921520G13Rik	RIKEN cDNA 4921520G13 gene (4921520G13Rik), [NM_025732]					0.953662	0.964959	0.710288	0.9999	0.750193	0	0	1.01389	-1.00411	-1.02564	1.03842	-1.03253	1.19927	1.24
A_51_P186385	Unknown					0.989632	0.501373	0.540563	0.9999	0.558885	0	0	-1.00218	1.03689	1.02796	1.03641	1.04069	1.19147	1.14
Ncoa5	nuclear receptor coactivator 5 (Ncoa5), [NM_144892]					0.917318	0.662837	0.0579459	0.9999	0.485114	0	0	1.10211	-1.06045	-1.20366	-1.06498	-1.12129	-1.50317	-1.34
Tssc4	tumor-suppressing subchromosomal transferable fragment 4 (Tssc4), transcript variant 1, [NM_020285]					0.926667	0.261528	0.0272434	0.9999	0.125234	0	0	1.06057	-1.21985	-1.34763	-1.20486	-1.32666	-2.10301	-1.59
Phf17	PHD finger protein 17 (Phf17), [NM_172303]					0.917318	0.801272	0.820135	0.9999	0.698541	0	0	1.08051	1.01914	1.01528	1.08601	-1.03578	1.20688	1.25
Agrn	cDNA, RIKEN full-length enriched library, clone:M5C1082B14 product:agrin, full insert sequence [AK147577]					0.917318	0.39879	0.839675	0.9999	0.638783	0	0	1.02307	-1.05026	-1.01086	1.0028	-1.03466	1.14153	1.18
Gorasp2	golgi reassembly stacking protein 2 (Gorasp2), [NM_027352]					0.917318	0.250551	0.325739	0.9999	0.653597	0	0	-1.18275	-1.17207	-1.12834	-1.13675	-1.08739	-1.54708	-1.42
Gas6	growth arrest specific 6 (Gas6), [NM_019521]					0.977235	0.989996	0.53201	0.63954	0.730662	0	0	1.01915	-1.00311	-1.1267	-1.55618	-1.09978	-2.02099	-1.84
Psme4	proteasome (prosome, macropain) activator subunit 4 (Psme4), [NM_134013]					0.915327	0.0445156	0.00234007	0.9999	0.556628	0	0	-1.15683	-1.23846	-1.28121	-1.06619	-1.09107	-1.40258	-1.29
Kcnh6	potassium voltage-gated channel, subfamily H (eag-related), member 6 (Kcnh6), [NM_001037712]					0.962204	0.212254	0.00654931	0.9999	0.451126	0	0	1.01442	1.12412	1.21206	-1.02461	1.09574	1.36592	1.25
5033414K04Rik	RIKEN cDNA 5033414K04 gene (5033414K04Rik), [NM_001003948]					0.917318	0.941647	0.972771	0.9999	0.805887	0	0	-1.13097	-1.0154	1.0062	-1.2248	-1.05865	-1.56852	-1.48
Mgat2	mannoside acetylglucosaminyltransferase 2 (Mgat2), [NM_146035]					0.889566	0.128551	0.0039551	0.9999	0.558254	0	0	-1.24241	-1.25894	-1.42078	-1.25085	-1.12784	-1.77068	-1.57
Trabd	TraB domain containing (Trabd), [NM_026485]					0.935753	0.964551	0.398002	0.9999	0.292826	0	0	1.03655	-1.00793	-1.10992	-1.23169	-1.18827	-1.75474	-1.48
Trpc2	0 day neonate thy cDNA, RIKEN full-length enriched library, clone:A430105L04 product:transient receptor protein 2, full insert sequence [AK040538]					0.917318	0.959782	0.918722	0.9999	0.738831	0	0	1.05365	1.00315	1.00541	1.02627	1.02305	1.16125	1.14
Neto1	neuropilin (NRP) and tolloid (TLL)-like 1 (Neto1), [NM_144946]					0.917318	0.865717	0.84827	0.9999	0.608248	0	0	-1.03696	-1.00972	-1.00956	1.03911	-1.03607	1.15208	1.19
Trim7	adult male testis cDNA, RIKEN full-length enriched library, clone:4931415C11 product:GLYCOGENIN-INTERACTING PROTEIN 2 homolog [ culus], full insert sequence [AK029860]					0.917318	0.119169	0	0.9999	0.384002	0	0	1.17337	1.28467	1.53581	1.34307	1.19504	1.77138	1.48
Prokr1	prokineticin receptor 1 (Prokr1), [NM_021381]					0.917318	0.936065	0.712821	0.9999	0.920537	0	0	1.02515	-1.00629	1.01977	1.06848	-1.00872	1.22557	1.24
Plekhc1	pleckstrin homology domain containing, family C (with FERM domain) member 1 (Plekhc1), [NM_146054]					0.917318	0.517879	0.193638	0.609086	0.57671	0	0	-1.15413	-1.10414	-1.17183	-1.35967	-1.11583	-1.75	-1.57
Dnpep	aspartyl aminopeptidase (Dnpep), [NM_016878]					0.935753	0.787547	0.724003	0.9999	0.33276	0	0	-1.035	-1.04134	-1.04488	-1.14852	-1.16684	-1.62941	-1.4
Dus3l	dihydrouridine synthase 3-like (S. cerevisiae) (Dus3l), [NM_144858]					0.917318	0.216641	0.00540152	0.9999	0.570834	0	0	-1.06581	-1.13685	-1.24028	-1.04241	-1.08336	-1.47588	-1.36
NAP057123-1	Unknown					0.917318	0.534162	0.554334	0.9999	0.904487	0	0	1.0416	1.04301	1.03439	1.05581	-1.01159	1.19725	1.21
Epb4.2	erythrocyte protein band 4.2 (Epb4.2), [NM_013513]					0.965403	0.268203	0.581529	0.9999	0.826276	0	0	1.00765	-1.06027	-1.02641	1.04258	1.01643	1.19558	1.18
Nat12	N-acetyltransferase 12 (Nat12), [NM_001081430]					0.958637	0.918245	0.946809	0.9999	0.841152	0	0	1.02586	1.01876	-1.01019	-1.07417	-1.04151	-1.60273	-1.54
Olfr54	olfactory receptor 54 (Olfr54), [NM_010997]					0.928276	0.750836	0.969693	0.9999	0.51137	0	0	1.01899	-1.02	-1.00227	1.08397	1.05181	1.20757	1.15
1700092E16Rik	adult male testis cDNA, RIKEN full-length enriched library, clone:1700092E16 product:unclassifiable, full insert sequence. [AK007040]					0.944305	0.952263	0.861396	0.9999	0.73081	0	0	-1.01266	1.00427	1.00995	1.03302	-1.02589	1.17928	1.21
8430410K20Rik	RIKEN cDNA 8430410K20 gene (8430410K20Rik), [NM_145609]					0.92312	0.476636	0.502356	0.9999	0.544592	0	0	-1.04888	-1.10981	-1.08654	-1.11355	-1.11715	-1.66147	-1.49
Tomm22	translocase of outer mitochondrial membrane 22 homolog (yeast) (Tomm22), [NM_172609]					0.917318	0.0247884	0	0.9999	0.290667	0	0	-1.14894	-1.28144	-1.41315	-1.03284	-1.17145	-1.58765	-1.36
Mettl7b	methyltransferase like 7B (Mettl7b), [NM_027853]					0.949874	0.531374	0.25428	0.9999	0	0	0	-1.03664	-1.1327	-1.19735	-1.11091	-1.6858	-2.66364	-1.58
Svs1	seminal vesicle secretory protein 1 (Svs1), [NM_172888]					0.989301	0.84085	0.896181	0.9999	0.580047	0	0	1.00255	1.01197	1.00711	1.03824	1.04114	1.18235	1.14
Ccdc85a	0 day neonate lung cDNA, RIKEN full-length enriched library, clone:E030022J11 product:weakly similar to HEPATITIS DELTA ANTIGEN INTERACTING PROTEIN A [Homo sapiens], full insert sequence. [AK087049]					0.917318	0.659728	0.724483	0.9999	0.451856	0	0	1.02382	1.02764	1.01902	1.05661	-1.05793	1.21632	1.29
Mtmr4	myotubularin related protein 4 (Mtmr4), [NM_133215]					0.96521	0.929961	0.892959	0.9999	0.0198123	0	0.0019	1.03453	-1.02471	1.03218	-1.47754	-1.62696	-2.76151	-1.7
Mrps34	mitochondrial ribosomal protein S34 (Mrps34), [NM_023260]					0.917318	0.037971	0	0.9999	0.219244	0	0.0019	-1.089	-1.32084	-1.54233	-1.08189	-1.20804	-1.58419	-1.31
Qrich1	glutamine-rich 1, (cDNA clone MGC:7055 IMAGE:3156574), complete cds. [BC006738]					0.917318	0.0195578	0	0.9999	0.266475	0	0.0019	-1.0899	-1.31041	-1.38421	-1.03407	-1.173	-1.54077	-1.31
Alkbh3	alkB, alkylation repair homolog 3 (E. coli) (Alkbh3), [NM_026944]					0.715467	0.0283296	0	0.9999	0.424838	0	0.0019	-1.22643	-1.28246	-1.36065	-1.08004	-1.12978	-1.45928	-1.29
Mthfr	5,10-methylenetetrahydrofolate reductase (Mthfr), [NM_010840]					0.917318	0.0195578	0.00540152	0.9999	0.796371	0	0.0019	1.05508	1.11543	1.11437	1.05346	1.01948	1.15716	1.14
Eif3s9	eukaryotic translation initiation factor 3, subunit 9 (eta) (Eif3s9), [NM_133916]					0.917318	0.046956	0	0.9999	0.452648	0	0.0019	-1.15204	-1.32366	-1.50238	-1.02796	-1.16011	-1.57446	-1.36
Flna	filamin, alpha (Flna), [NM_010227]					0.952817	0.03553	0	0.9999	0.730446	0	0.0019	1.03624	1.45963	1.55536	1.04097	1.09063	1.60586	1.47
Olfr1448	olfactory receptor 1448 (Olfr1448), [NM_146701]					0.989034	0.908627	0.942912	0.9999	0.707023	0	0.0019	1.00271	1.00754	1.00398	1.03985	1.02777	1.18309	1.15
Plekhc1	pleckstrin homology domain containing, family C (with FERM domain) member 1 (Plekhc1), [NM_146054]					0.917318	0.543016	0.830156	0.9999	0.173702	0	0.0019	1.11169	1.09977	-1.03167	-1.19508	-1.23862	-1.69425	-1.37
5033428A16Rik	RIKEN cDNA 5033428A16 gene, (cDNA clone IMAGE:3501540), complete cds. [BC018498]					0.927663	0.0948872	0.00540152	0.9999	0.596893	0	0.0019	-1.04514	-1.23833	-1.30621	-1.06645	-1.09622	-1.49214	-1.36
Sec13	SEC13 homolog (S. cerevisiae) (Sec13), [NM_024206]					0.917411	0.118846	0.0039551	0.9999	0.634406	0	0.0019	-1.07441	-1.33143	-1.51612	-1.11161	-1.12507	-1.77998	-1.58
Per2	period homolog 2 (Drosophila) (Per2), [NM_011066]					0.912427	0	0	0.9999	0.281347	0	0.0019	-1.57474	-2.81187	-2.82993	-1.25418	-1.52145	-3.00216	-1.97
Rnf19	ring finger protein (C3HC4 type) 19 (Rnf19), [NM_013923]					0.917318	0	0	0.9999	0.566137	0	0.0019	-1.17013	-1.46439	-1.61803	1.01463	-1.11016	-1.55995	-1.41
Olfr1284	olfactory receptor 1284 (Olfr1284), [NM_146381]					0.754106	0.0283296	0	0.9999	0.827121	0	0.0019	1.12936	1.16622	1.22424	1.07221	1.02307	1.19906	1.17
Etv4	ets variant gene 4 (E1A enhancer binding protein, E1AF) (Etv4), [NM_008815]					0.101514	0.0668176	0.00654931	0.9999	0.673532	0	0.0019	1.25614	1.17402	1.2045	1.15468	1.0519	1.26332	1.2
Sart3	squamous cell carcinoma antigen recognized by T-cells 3 (Sart3), [NM_016926]					0.917318	0	0	0.9999	0.0343335	0	0.0019	-1.0997	-1.43423	-1.47383	-1.10242	-1.28045	-1.76455	-1.38
Rbm10	RNA binding motif protein 10 (Rbm10), [NM_145627]					0.935753	0.227585	0.0272434	0.9999	0.553248	0	0.0019	1.04898	-1.26008	-1.39003	-1.34742	-1.17033	-1.87078	-1.6
V2r10	vomeronasal 2, receptor, 10 (V2r10), transcript variant 1, [NM_009486]					0.917318	0.120506	0.0039551	0.9999	0.595576	0	0.0019	1.05732	1.15169	1.2295	1.12999	1.06933	1.29668	1.21
5730449L18Rik	RIKEN cDNA 5730449L18 gene (5730449L18Rik), [NM_025677]					0.997529	0.263136	0.721392	0.9999	0.0806931	0	0.0019	1.00081	-1.15187	-1.04218	-1.18599	-1.24058	-1.66392	-1.34
NAP057141-1	Unknown					0.950239	0.831486	0.964494	0.9999	0.52515	0	0.0019	-1.01064	-1.01308	-1.00246	1.0554	1.0473	1.18488	1.13
Ufm1	ubiquitin-fold modifier 1 (Ufm1), [NM_026435]					0.917318	0.171099	0.00234007	0.9999	0.539683	0	0.0019	-1.16387	-1.17844	-1.33944	-1.04497	-1.10688	-1.44752	-1.31
Olfr419	olfactory receptor 419 (Olfr419), [NM_146715]					0.917318	0.225031	0.739752	0.9999	0.683508	0	0.0019	1.04826	1.11855	1.02896	1.10695	1.05109	1.2708	1.21
Cops6	COP9 (constitutive photomorphogenic) homolog, subunit 6 (Arabidopsis thaliana) (Cops6), [NM_012002]					0.917318	0.15675	0.00654931	0.9999	0.410134	0	0.0019	-1.09858	-1.21066	-1.34774	1.0164	-1.15387	-1.52955	-1.33
Cops8	COP9 (constitutive photomorphogenic) homolog, subunit 8 (Arabidopsis thaliana) (Cops8), [NM_133805]					0.917318	0.572701	0.595634	0.9999	0.716959	0	0.0019	1.07268	-1.05088	1.0399	-1.07424	-1.0406	-1.244	-1.2
Cops5	COP9 (constitutive photomorphogenic) homolog, subunit 5 (Arabidopsis thaliana) (Cops5), [NM_013715]					0.494882	0.0525871	0.00654931	0.9999	0.585254	0	0.0019	-1.22348	-1.2284	-1.24389	-1.03215	-1.08216	-1.42839	-1.32
Rnasen	ribonuclease III, nuclear (Rnasen), [NM_026799]					0.917318	0.0839875	0.0039551	0.9999	0.156587	0	0.0019	-1.07777	-1.19095	-1.27158	-1.04074	-1.17895	-1.4904	-1.26
Olfr1240	olfactory receptor 1240 (Olfr1240), [NM_146808]					0.917318	0.173729	0.0039551	0.9999	0.49856	0	0.0019	1.06641	1.1109	1.19715	1.10596	1.07357	1.28892	1.2
Rhoa	ras homolog gene family, member A (Rhoa), [NM_016802]					0.829937	0.275158	0	0.9999	0.660555	0	0.0019	-1.19145	-1.13911	-1.28249	-1.04983	-1.0707	-1.37201	-1.28
Pes1	pescadillo homolog 1, containing BRCT domain (zebrafish) (Pes1), [NM_022889]					0.917318	0	0	0.9999	0.189001	0	0.0019	-1.12543	-1.29535	-1.28988	1.03325	-1.17021	-1.55212	-1.33
Bcar3	Breast cancer anti-estrogen resistance 3 (Bcar3), [NM_013867]					0.939856	0.334803	0.565131	0.9999	0.0699625	0	0.0033	-1.05637	-1.26437	-1.12877	-1.43107	-1.53297	-2.54307	-1.66
Wdr61	WD repeat domain 61 (Wdr61), transcript variant 2, [NM_023191]					0.917318	0.128551	0.00234007	0.9999	0.899574	0	0.0033	-1.16963	-1.20375	-1.33806	-1.02157	-1.02381	-1.36717	-1.34
Purb	adult male tongue cDNA, RIKEN full-length enriched library, clone:2310015K15 product:hypothetical protein, full insert sequence. [AK009365]					0.917318	0.109749	0.0039551	0.9999	0.563789	0	0.0033	-1.13766	-1.19229	-1.30996	1.05539	-1.09398	-1.38566	-1.27
Dhx30	DEAH (Asp-Glu-Ala-His) box polypeptide 30 (Dhx30), [NM_133347]					0.917318	0.0487522	0	0.9999	0.158982	0	0.0033	-1.11027	-1.2815	-1.39364	-1.0675	-1.22282	-1.66694	-1.36
ENSMUST00000079855	human papillomavirus 18 E5 central sequence motif gene 2 [Source:MarkerSymbol;Acc:MGI:109158] [ENST00000079855]					0.917318	0.305591	0.00234007	0.9999	0.584445	0	0.0033	1.08597	1.12361	1.28257	1.00745	1.08571	1.35761	1.25
Actr8	ARP8 actin-related protein 8 homolog (S. cerevisiae) (Actr8), [NM_027493]					0.917318	0.134494	0.0039551	0.9999	0.0672095	0	0.0033	-1.08637	-1.20104	-1.30918	-1.03942	-1.25331	-1.59816	-1.28
Osbp2	oxysterol binding protein 2 (Osbp2), [NM_152818]					0.813799	0	0.00234007	0.9999	0.562401	0	0.0033	1.07333	1.10237	1.09994	1.04157	1.03488	1.13958	1.1
TC1641877	Q61402_MOUSE (Q61402) Gcap1 protein (Fragment), partial (22%) [TC1641877]					0.929945	0.966339	0.527706	0.9999	0.635365	0	0.0033	-1.02137	1.00355	-1.03977	1.07475	1.04682	1.21739	1.16
AU040829	0 day neonate lung cDNA, RIKEN full-length enriched library, clone:E030044H19 product:weakly similar to RICH1B PROTEIN [Homo sapiens], full insert sequence. [AK053220]					0.991494	0.588434	0.808284	0.9999	0.491385	0	0.0033	-1.0019	1.03273	-1.01283	1.045	1.05103	1.18275	1.13
Htr1a	serotonin1A receptor , complete cds. [U39391]					0.935273	0.464103	0.00874286	0.9999	0.473825	0	0.0033	1.02117	1.06553	1.17332	1.09915	1.07598	1.25504	1.17
Abcb10	ATP-binding cassette, sub-family B (MDR/TAP), member 10 (Abcb10), nuclear gene encoding mitochondrial protein, [NM_019552]					0.813799	0	0	0.9999	0.130322	0	0.0033	-1.30577	-1.43802	-1.67677	-1.28824	-1.30463	-1.80039	-1.38
Olfr478	olfactory receptor 478 (Olfr478), [NM_146734]					0.917318	0.146212	0	0.9999	0.568659	0	0.0033	1.08046	1.16486	1.28963	1.15314	1.08969	1.34791	1.24
Map3k4	mitogen activated protein kinase kinase kinase 4 (Map3k4), [NM_011948]					0.917318	0.0545616	0	0.9999	0.0142437	0	0.0045	-1.10229	-1.20729	-1.27765	-1.08172	-1.24517	-1.55821	-1.25
Paqr6	progestin and adipoQ receptor family member VI (Paqr6), [NM_198410]					0.917318	0.0668176	0	0.9999	0.676367	0	0.0045	1.13674	1.21027	1.29115	1.10185	1.06059	1.31651	1.24
Polr2d	polymerase (RNA) II (DNA directed) polypeptide D (Polr2d), transcript variant 2, [NM_027101]					0.643562	0	0.0164237	0.9999	0.200111	0	0.0045	-1.18187	-1.29164	-1.19848	-1.02764	-1.1485	-1.41798	-1.23
Btbd4	adult male hypothala cDNA, RIKEN full-length enriched library, clone:A230080K23 product:similar to DJ583P15.7.2 (NOVEL ZINC FINGER PROTEIN SIMILAR TO RAT RIN ZF) (FRAGMENT) [Homo sapiens], full insert sequence [AK038975]					0.917318	0.260566	0.289743	0.9999	0.659335	0	0.0045	-1.02456	-1.06683	-1.054	1.00978	1.03373	1.16324	1.13
Narfl	nuclear prelamin A recognition factor-like (Narfl), [NM_026238]					0.917318	0.255323	0.0039551	0.9999	0.0359292	0	0.0045	-1.09734	-1.13497	-1.26516	-1.04295	-1.24513	-1.54766	-1.24
Ubiad1	UbiA prenyltransferase domain containing 1 (Ubiad1), [NM_027873]					0.917318	0.140045	0.00234007	0.9999	0	0	0.0045	-1.15761	-1.21153	-1.38073	-1.14859	-1.45525	-1.88872	-1.3
Hnrpu	heterogeneous nuclear ribonucleoprotein U (Hnrpu), [NM_016805]					0.991411	0.154386	0.0164237	0.9999	0.671629	0	0.0045	-1.00492	-1.18846	-1.25701	1.03892	-1.0739	-1.39195	-1.3
Pygo2	pygopus 2 (Pygo2), [NM_026869]					0.917318	0	0	0.9999	0.219244	0	0.0045	-1.16053	-1.37885	-1.52799	1.00161	-1.18611	-1.52962	-1.29
BI739840	BI739840 603362152F1 NIH_MGC_94 cDNA clone IMAGE:5369149 5', sequence [BI739840]					0.917318	0.722323	0.850487	0.9999	0.400569	0	0.0045	-1.04643	-1.02764	-1.01366	1.07663	1.07688	1.25267	1.16
ENSMUST00000041082	FXYD domain-containing ion transport regulator 2 [Source:MarkerSymbol;Acc:MGI:1195260] [ENST00000041082]					0.917318	0.092687	0.00234007	0.9999	0.546859	0	0.0045	1.08214	1.21727	1.37824	1.18018	1.10637	1.40853	1.27
Polr2c	polymerase (RNA) II (DNA directed) polypeptide C (Polr2c), [NM_009090]					0.917318	0.0858443	0	0.9999	0.552462	0	0.0045	-1.078	-1.26719	-1.38833	-1.12001	-1.11506	-1.49929	-1.34
Cdc42bpa	16 days embryo head cDNA, RIKEN full-length enriched library, clone:C130003I04 product:hypothetical protein, full insert sequence. [AK047837]					0.987111	0.647952	0.746952	0.9999	0.507765	0	0.0045	1.00272	1.02593	-1.0163	1.05839	1.04636	1.16873	1.12
Top3b	topoisomerase (DNA) III beta (Top3b), [NM_011624]					0.908717	0.0545616	0.00234007	0.9999	0.096976	0	0.0045	-1.1935	-1.26754	-1.31415	-1.10549	-1.23308	-1.67117	-1.36
Tufm	Tu translation elongation factor, mitochondrial (Tufm), [NM_172745]					0.829937	0.0883407	0	0.9999	0.53157	0	0.0045	-1.24463	-1.27768	-1.38783	-1.03426	-1.12957	-1.50936	-1.34
Gpr35	G protein-coupled receptor 35 (Gpr35), mRNA [NM_022320]					0.920224	0.981308	0.788258	0.9999	0.132215	0	0.0054	-1.01867	1.00147	1.01276	1.06933	1.08404	1.19455	1.1
Dscr3	Down syndrome critical region gene 3 (Dscr3), [NM_007834]					0.978754	0.946339	0.587624	0.9999	0.022519	0	0.0054	-1.01214	-1.01177	-1.07248	-1.12458	-1.37052	-1.81529	-1.32
Tlx2	T-cell leukemia, homeobox 2 (Tlx2), [NM_009392]					0.951996	0	0	0.9999	0.732486	0	0.0054	1.04501	1.72101	1.80678	1.01519	1.10895	1.75912	1.59
Mpz	myelin protein zero (Mpz), [NM_008623]					0.917318	0.11178	0.00874286	0.9999	0.49663	0	0.0054	1.05704	1.14938	1.20164	-1.00769	1.08454	1.28413	1.18
Nup133	nucleoporin 133 (Nup133), [NM_172288]					0.813799	0.0195578	0	0.9999	0.546859	0	0.0054	-1.178	-1.26906	-1.34618	1.02069	-1.09091	-1.34528	-1.23
Cstf1	cleavage stimulation factor, 3' pre-RNA, subunit 1 (Cstf1), [NM_024199]					0.93112	0.0562975	0	0.9999	0.056848	0	0.0054	-1.04645	-1.33307	-1.47095	-1.11447	-1.34077	-1.8572	-1.39
Mtap7d1	microtubule-associated protein 7 domain containing 1 (Mtap7d1), [NM_144941]					0.987111	0.536443	0.74283	0.9999	0.0466818	0	0.0054	1.00777	1.10725	-1.04741	-1.20472	-1.35033	-1.85076	-1.37
Cd69	CD69 antigen (Cd69), [NM_001033122]					0.917318	0.137969	0.00234007	0.9999	0.439434	0	0.0054	1.04015	1.08646	1.13518	1.0569	1.06037	1.18733	1.12
Mlh1	mutL homolog 1 (E. coli) (Mlh1), [NM_026810]					0.95768	0.127251	0	0.9999	0.112681	0	0.0054	-1.02414	-1.23019	-1.35916	-1.1766	-1.25341	-1.6371	-1.31
Ciao1	cytosolic iron-sulfur protein assembly 1 homolog (S. cerevisiae) (Ciao1), [NM_025296]					0.999538	0.486162	0.0115999	0.9999	0.206494	0	0.0054	-1.00011	-1.0934	-1.26665	1.00547	-1.18421	-1.50516	-1.27
Oaf	OAF homolog (Drosophila), (cDNA clone MGC:37934 IMAGE:5125217), complete cds. [BC034836]					0.917318	0.072609	0.0171573	0.9999	0.296672	0	0.0063	-1.35862	-1.53708	-1.55694	-1.08709	-1.34204	-2.1627	-1.61
Anapc4	anaphase promoting complex subunit 4 (Anapc4), [NM_024213]					0.917318	0.0247884	0	0.9999	0.0108213	0	0.0063	-1.12647	-1.33374	-1.37711	-1.13096	-1.34468	-1.74015	-1.29
Tradd	TNFRSF1A-associated via death domain (Tradd), [NM_001033161]					0.846978	0.0121125	0	0.9999	0.0142437	0	0.0063	-1.22354	-1.35287	-1.45765	-1.0518	-1.37387	-1.76842	-1.29
Eif4a3	eukaryotic translation initiation factor 4A, isoform 3 (Eif4a3), [NM_138669]					0.917318	0.0562975	0.0039551	0.9999	0.548967	0	0.0063	-1.12142	-1.35603	-1.47477	-1.14234	-1.1471	-1.62004	-1.41
NAP057308-1	Unknown					0.935753	0.317871	0.00776329	0.9999	0.317941	0	0.0072	1.01657	1.07083	1.1416	1.06102	1.0798	1.21764	1.13
Olfr401	olfactory receptor 401 (Olfr401), [NM_146706]					0.917318	0.191902	0	0.9999	0.496886	0	0.0072	1.04977	1.09818	1.17662	1.06793	1.06519	1.2108	1.14
1700020L24Rik	RIKEN cDNA 1700020L24 gene (1700020L24Rik), [NM_025492]					0.977235	0.0195578	0	0.9999	0.692405	0	0.0072	1.03054	1.94453	2.19334	1.04971	1.19592	2.29484	1.92
Edf1	endothelial differentiation-related factor 1 (Edf1), [NM_021519]					0.917318	0.100776	0.00234007	0.9999	0.269484	0	0.0072	-1.0877	-1.28911	-1.48703	-1.05726	-1.21711	-1.62487	-1.34
Zswim4	0 day neonate eyeball cDNA, RIKEN full-length enriched library, clone:E130119J17 product:hypothetical protein, full insert sequence [AK053663]					0.917318	0.193873	0.00234007	0.9999	0.411875	0	0.0072	1.07102	1.11422	1.21002	1.14265	1.09045	1.29668	1.19
Ucp3	uncoupling protein 3 (mitochondrial, proton carrier) (Ucp3), [NM_009464]					0.965545	0.244765	0.00234007	0.9999	0.428244	0	0.0072	1.01086	1.09623	1.20156	1.06942	1.08216	1.26313	1.17
4930504E06Rik	RIKEN cDNA 4930504E06 gene (4930504E06Rik), [NM_133858]					0.917318	0.296181	0.0164237	0.9999	0.00653926	0	0.0072	-1.11495	-1.17152	-1.30784	-1.02784	-1.50655	-1.99597	-1.32
Mina	myc induced nuclear antigen (Mina), [NM_025910]					0.917318	0	0.0237985	0.9999	0.0595347	0	0.0072	-1.07517	-1.33854	-1.24132	-1.24522	-1.26045	-1.60775	-1.28
Scyl1	SCY1-like 1 (S. cerevisiae) (Scyl1), [NM_023912]					0.93142	0.0756532	0.0106857	0.9999	0.536606	0	0.008	-1.04416	-1.28922	-1.34306	-1.17622	-1.13383	-1.5033	-1.33
Nkiras1	NFKB inhibitor interacting Ras-like protein 1 (Nkiras1), [NM_023526]					0.917318	0.124169	0.00654931	0.9999	0.544976	0	0.008	-1.08836	-1.355	-1.5361	-1.33579	-1.18004	-1.71449	-1.45
6330569M22Rik	RIKEN cDNA 6330569M22 gene (6330569M22Rik), [NM_153563]					0.917318	0.106946	0.00234007	0.9999	0.475834	0	0.008	-1.09695	-1.20467	-1.32083	-1.07655	-1.11123	-1.4102	-1.27
Olfr557	olfactory receptor 557 (Olfr557), [NM_146361]					0.917318	0.159425	0.00654931	0.9999	0.494621	0	0.008	1.05926	1.13714	1.21378	1.1192	1.0866	1.29233	1.19
Mog	myelin oligodendrocyte glycoprotein (Mog), [NM_010814]					0.917318	0.188197	0	0.9999	0.68432	0	0.008	1.09715	1.16384	1.31819	-1.02499	1.06478	1.32343	1.24
Ptpn3	protein tyrosine phosphatase, non-receptor type 3 (Ptpn3), [NM_011207]					0.917318	0.196082	0	0.9999	0.606191	0	0.008	1.06045	1.13231	1.25147	1.13378	1.06923	1.2818	1.2
Edg6	endothelial differentiation, G-protein-coupled receptor 6 (Edg6), [NM_010102]					0.984167	0.836453	0.921277	0.9999	0.317105	0	0.008	1.00388	-1.01334	-1.00588	1.06072	1.06928	1.19619	1.12
Mki67ip	Mki67 (FHA domain) interacting nucleolar phosphoprotein (Mki67ip), [NM_026472]					0.929596	0.363219	0.0220069	0.9999	0.504526	0	0.008	1.05156	-1.1705	-1.35331	1.00008	-1.158	-1.58659	-1.37
Cpsf3	cleavage and polyadenylation specificity factor 3 (Cpsf3), [NM_018813]					0.917318	0.0797175	0	0.9999	0.0956577	0	0.0087	-1.05339	-1.21598	-1.28478	-1.04506	-1.21899	-1.51073	-1.24
Mpi1	mannose phosphate isomerase 1 (Mpi1), [NM_025837]					0.915327	0.0683668	0	0.9999	0.291958	0	0.0087	-1.17039	-1.23582	-1.42374	-1.09173	-1.15771	-1.44518	-1.25
AI854703	adult male spinal cord cDNA, RIKEN full-length enriched library, clone:A330018G02 product:weakly similar to Kruppel-type zinc finger protein ZNF72 (fragment) [Homo sapiens], full insert sequence. [AK039299]					0.917318	0.184931	0	0.9999	0.490603	0	0.0087	1.07233	1.15068	1.30065	-1.01887	1.10413	1.34396	1.22
Olfr1403	olfactory receptor 1403 (Olfr1403), [NM_146651]					0.917318	0.16147	0	0.9999	0.471985	0	0.0087	1.03937	1.10732	1.19114	1.08223	1.07308	1.23052	1.15
Fat4	FAT tumor suppressor homolog 4 (Drosophila) (Fat4), [NM_183221]					0.917318	0.209972	0.00234007	0.9999	0.347583	0	0.0087	1.06783	1.12079	1.24848	-1.00287	1.1088	1.31973	1.19
Actr1a	ARP1 actin-related protein 1 homolog A (yeast) (Actr1a), [NM_016860]					0.917318	0.146091	0.00776329	0.9999	0.145029	0	0.0094	-1.0926	-1.17891	-1.27389	-1.03781	-1.19478	-1.4847	-1.24
Myo7b	myosin VIIb (Myo7b), [NM_032394]					0.917318	0.14424	0.0039551	0.9999	0.601183	0	0.0094	1.07481	1.12987	1.20845	1.10275	1.05988	1.24131	1.17
1700019E19Rik	RIKEN cDNA 1700019E19 gene (1700019E19Rik), [NM_029601]					0.917318	0.21691	0.0039551	0.9999	0.594915	0	0.0094	-1.08259	-1.14014	-1.27766	-1.01078	-1.0811	-1.32216	-1.22
J04492	Mouse T-cell receptor 4-1BB protein , complete cds. [J04492]					0.917318	0.176766	0.00540152	0.9999	0.483575	0	0.0094	1.04653	1.13999	1.25671	1.10307	1.09619	1.3109	1.2
Nefl	2 days neonate sympathetic ganglion cDNA, RIKEN full-length enriched library, clone:7120495C04 product:neurofilament, light polypeptide, full insert sequence [AK149219]					0.917318	0.257145	0	0.9999	0.443826	0	0.0094	1.03948	1.08911	1.18603	1.10852	1.07773	1.23188	1.14
Abhd11	abhydrolase domain containing 11 (Abhd11), [NM_145215]					0.933305	0.213463	0.00654931	0.9999	0.187224	0	0.0094	-1.03496	-1.16996	-1.30476	-1.04163	-1.19928	-1.49964	-1.25
Cherp	Calcium homeostasis endoplasmic reticulum protein (Cherp), [NM_138585]					0.962143	0.168251	0.0178437	0.9999	0.349426	0	0.0101	1.02059	-1.20643	-1.28666	-1.0312	-1.17422	-1.51252	-1.29
5430421N21Rik	RIKEN cDNA 5430421N21 gene (5430421N21Rik), [NM_010667]					0.917318	0.16668	0	0.9999	0.415388	0	0.0101	1.0718	1.14987	1.27984	-1.01228	1.11045	1.32892	1.2
Clstn2	calsyntenin 2 (Clstn2), [NM_022319]					0.917318	0.275491	0	0.9999	0.406534	0	0.0101	1.07778	1.12398	1.26933	1.00076	1.11415	1.34081	1.2
Vps53	vacuolar protein sorting 53 (yeast) (Vps53), [NM_026664]					0.917318	0.367318	0.894243	0.9999	0.599126	0	0.0101	-1.05411	-1.09923	1.01389	-1.05942	-1.07234	-1.29259	-1.21
Mrps10	mitochondrial ribosomal protein S10 (Mrps10), [NM_183086]					0.917318	0.349654	0.00776329	0.9999	0.668698	0	0.0101	-1.13867	-1.12261	-1.27975	-1.03074	-1.0704	-1.32346	-1.24
Stk16	serine/threonine kinase 16 (Stk16), [NM_011494]					0.756445	0.317871	0.146097	0.9999	0.0863514	0	0.0107	-1.20239	-1.12416	-1.14261	-1.00789	-1.21648	-1.48403	-1.22
Taf11	TAF11 RNA polymerase II, TATA box binding protein (TBP)-associated factor, (cDNA clone MGC:6331 IMAGE:3483315), complete cds. [BC005603]					0.917318	0.033	0	0.9999	0.250896	0	0.0107	-1.10859	-1.26512	-1.33718	-1.02412	-1.15833	-1.41453	-1.22
Psd3	adult male testis cDNA, RIKEN full-length enriched library, clone:4931420C21 product:hypothetical SEC7-like domain/SEC7 domain profile containing protein, full insert sequence. [AK016466]					0.942495	0.889078	0.962835	0.9999	0.277665	0	0.0107	-1.01279	-1.00948	-1.00282	1.05019	1.07323	1.18709	1.11
Hnrpr	heterogeneous nuclear ribonucleoprotein R (Hnrpr), [NM_028871]					0.917318	0.0487522	0.0115999	0.9999	0.0170886	0	0.0107	-1.08265	-1.2366	-1.24153	-1.11918	-1.2764	-1.56302	-1.22
Olfr1415	olfactory receptor 1415 (Olfr1415), [NM_001011525]					0.917318	0.21739	0	0.9999	0.577055	0	0.0107	1.09289	1.18697	1.39494	1.1803	1.10983	1.40741	1.27
Pcyt2	phosphate cytidylyltransferase 2, ethanolamine (Pcyt2), [NM_024229]					0.917318	0.0948872	0.00234007	0.9999	0.0142437	0	0.0115	-1.10482	-1.32937	-1.44658	-1.12851	-1.48478	-2.01651	-1.36
Usp39	ubiquitin specific peptidase 39 (Usp39), [NM_138592]					0.917318	0.0525871	0.0039551	0.9999	0.0630839	0	0.0115	-1.11651	-1.2639	-1.31506	-1.10416	-1.26892	-1.60055	-1.26
Grb7	growth factor receptor bound protein 7 (Grb7), [NM_010346]					0.917318	0.0121125	0	0.9999	0	0	0.0115	-1.21435	-1.81409	-1.95368	-1.12669	-1.93855	-3.12403	-1.61
Lman2	lectin, mannose-binding 2 (Lman2), [NM_025828]					0.917318	0.149849	0.0039551	0.9999	0.113233	0	0.0115	-1.05599	-1.21703	-1.33072	-1.10799	-1.24715	-1.59435	-1.28
ENSMUST00000085861	olfactory receptor 220 [Source:MarkerSymbol;Acc:MGI:3030054] [ENST00000085861]					0.956465	0.793178	0.780369	0.9999	0.558891	0	0.0115	1.01401	1.02276	-1.02084	1.02013	1.06207	1.21938	1.15
Gpi1	glucose phosphate isomerase 1 (Gpi1), [NM_008155]					0.813799	0.0487522	0.00234007	0.9999	0.296886	0	0.0121	-1.3211	-1.38334	-1.50321	-1.11038	-1.24301	-1.68932	-1.36
L01776	neuronal dihydropyridine-sensitive L-type calcium channel alpha-1 subunit , complete cds. [L01776]					0.917318	0.161709	0.00234007	0.9999	0.519916	0	0.0121	1.06544	1.15256	1.25783	-1.00556	1.09269	1.3152	1.2
Sra1	steroid receptor RNA activator 1 (Sra1), [NM_025291]					0.989772	0.127251	0.0237985	0.9999	0.51563	0	0.0121	-1.00638	-1.23699	-1.29357	1.01302	-1.13188	-1.45227	-1.28
Elovl6	ELOVL family member 6, elongation of long chain fatty acids (yeast) (Elovl6), [NM_130450]					0.101514	0.0121125	0	0.9999	0.0806931	0	0.0127	-2.06835	-1.96677	-2.73773	-1.66912	-1.63267	-2.62026	-1.6
Wdr81	PREDICTED: WD repeat domain 81 (Wdr81), [XM_001002633]					0.917318	0.224646	0.0490069	0.9999	0.0108213	0	0.0127	-1.2108	-1.23484	-1.29922	-1.08182	-1.51898	-2.06578	-1.36
Rptn	repetin (Rptn), [NM_009100]					0.917318	0.108135	0	0.9999	0.319306	0	0.0127	1.05652	1.10917	1.19422	1.06665	1.07956	1.20527	1.12
Sart1	squamous cell carcinoma antigen recognized by T-cells 1 (Sart1), [NM_016882]					0.917318	0.0788582	0.015675	0.9999	0.315896	0	0.0127	-1.08781	-1.27132	-1.31681	-1.01173	-1.18625	-1.53489	-1.29
Fbxw9	F-box and WD-40 domain protein 9, (cDNA clone IMAGE:3496576), complete cds. [BC002276]					0.917318	0.300204	0.00540152	0.9999	0.524594	0	0.0127	1.03533	1.08384	1.18321	1.07513	1.06619	1.21687	1.14
Rps6ka4	ribosomal protein S6 kinase, polypeptide 4 (Rps6ka4), [NM_019924]					0.917318	0.0487522	0	0.9999	0.563583	0	0.0133	-1.09674	-1.20063	-1.29848	1.02469	-1.07945	-1.27807	-1.18
Fbxl14	F-box and leucine-rich repeat protein 14 (Fbxl14), [NM_133940]					0.917318	0	0	0.9999	0.23073	0	0.0133	-1.07837	-1.28966	-1.34581	-1.0183	-1.15164	-1.38798	-1.21
Ywhaq	Tyrosine 3-monooxygenase/tryptophan 5-monooxygenase activation protein, theta polypeptide (Ywhaq), [NM_011739]					0.917318	0.03553	0.00540152	0.9999	0.213371	0	0.0138	-1.1695	-1.27067	-1.3115	-1.03953	-1.17837	-1.45646	-1.24
2010204N08Rik	RIKEN cDNA 2010204N08 gene (2010204N08Rik), [NM_001081137]					0.941523	0.211896	0.0106857	0.9999	0.606524	0	0.0138	1.02264	1.12572	1.20237	1.11373	1.06697	1.2587	1.18
Mrpl16	mitochondrial ribosomal protein L16 (Mrpl16), [NM_025606]					0.973894	0.244765	0.0115999	0.9999	0.120749	0	0.0138	-1.01675	-1.19411	-1.34312	-1.18121	-1.27803	-1.65711	-1.3
4933406E20Rik	RIKEN cDNA 4933406E20 gene (4933406E20Rik), [NM_028944]					0.917318	0.106946	0	0.9999	0.581426	0	0.0138	1.05189	1.11768	1.19311	1.07391	1.0513	1.1871	1.13
ENSMUSG00000044227	BB615096 RIKEN full-length enriched, adult male testis cDNA clone 4930422A03 5', sequence [BB615096]					0.917318	0.165743	0.00234007	0.9999	0.595094	0	0.0138	1.05858	1.14	1.24289	1.10802	1.07137	1.27559	1.17
Klrg2	killer cell lectin-like receptor subfamily G, member 2 (Klrg2), [NM_001033171]					0.917318	0.119959	0.00234007	0.9999	0.55791	0	0.0138	1.13689	1.22505	1.3641	1.18586	1.11355	1.40876	1.27
Tnik	TRAF2 and NCK interacting kinase, (cDNA clone IMAGE:6333274), containing frame-shift errors. [BC050866]					0.917318	0.172053	0	0.9999	0.573102	0	0.0138	1.10731	1.18899	1.37243	1.18007	1.10047	1.36381	1.24
Fpgs	folylpolyglutamyl synthetase (Fpgs), [NM_010236]					0.998786	0.726723	0.531795	0.9999	0	0	0.0143	1.00057	-1.07502	-1.11298	-1.1056	-1.80862	-2.47731	-1.37
Mea1	male enhanced antigen 1 (Mea1), [NM_010787]					0.917318	0.254992	0	0.9999	0.403723	0	0.0143	-1.07597	-1.13048	-1.27359	-1.01288	-1.11644	-1.34687	-1.21
Mrpl43	mitochondrial ribosomal protein L43 (Mrpl43), nuclear gene encoding mitochondrial protein, [NM_053164]					0.917318	0.03553	0	0.9999	0.0108213	0	0.0143	-1.20979	-1.35226	-1.40938	-1.10914	-1.44787	-1.85958	-1.28
M6prbp1	mannose-6-phosphate receptor binding protein 1 (M6prbp1), [NM_025836]					0.917318	0.826921	0.597404	0.9999	0.0553402	0	0.0143	-1.10108	-1.04643	-1.09048	-1.04164	-1.40108	-1.92363	-1.37
Usp4	ubiquitin specific peptidase 4 (proto-oncogene) (Usp4), [NM_011678]					0.917318	0.110464	0.00776329	0.9999	0.52515	0	0.0154	-1.08151	-1.25815	-1.34489	-1.17437	-1.13348	-1.46724	-1.29
Ncor2	nuclear receptor co-repressor 2 (Ncor2), [NM_011424]					0.3553	0.0121125	0	0.9999	0.185141	0	0.0154	-1.40126	-1.54975	-1.47003	-1.12389	-1.27467	-1.68625	-1.32
2700097O09Rik	RIKEN cDNA 2700097O09 gene (2700097O09Rik), [NM_028314]					0.917318	0.0580082	0.0133999	0.9999	0.24153	0	0.0154	-1.06983	-1.27985	-1.28222	-1.07873	-1.19579	-1.50877	-1.26
Poldip3	polymerase (DNA-directed), delta interacting protein 3 (Poldip3), [NM_178627]					0.917318	0.145658	0.057484	0.9999	0.13992	0	0.0154	1.1384	-1.23208	-1.23701	-1.08383	-1.24871	-1.60559	-1.29
Titf1	thyroid transcription factor 1 (Titf1), [NM_009385]					0.935753	0.350576	0.00234007	0.9999	0.364913	0	0.016	1.01979	1.07949	1.18303	1.08243	1.09011	1.24843	1.15
Cpsf1	cleavage and polyadenylation specific factor 1 (Cpsf1), [NM_053193]					0.917318	0.0195578	0	0.9999	0.144441	0	0.016	-1.09507	-1.36395	-1.4137	-1.15053	-1.25932	-1.63421	-1.3
Plagl2	pleiomorphic adenoma gene-like 2 (Plagl2), [NM_018807]					0.993843	0.0247884	0.00234007	0.9999	0.49491	0	0.016	-1.00263	1.25798	1.26191	-1.11892	1.10319	1.32837	1.2
BC002216	cDNA sequence BC002216 (BC002216), [NM_024472]					0.917318	0.03553	0	0.9999	0.0142437	0	0.016	-1.20313	-1.37688	-1.46669	-1.06448	-1.4084	-1.83647	-1.3
Dohh	deoxyhypusine hydroxylase/monooxygenase (Dohh), [NM_133964]					0.917318	0.201944	0	0.9999	0.139117	0	0.0165	-1.12769	-1.16286	-1.33114	1.00205	-1.20184	-1.47094	-1.22
3110079O15Rik	13 days embryo head cDNA, RIKEN full-length enriched library, clone:3110079O15 product:hypothetical protein, full insert sequence. [AK014261]					0.917318	0.234143	0	0.9999	0.420687	0	0.0171	1.03722	1.06484	1.13073	1.06327	1.05537	1.15294	1.09
2810405J04Rik	RIKEN cDNA 2810405J04 gene (2810405J04Rik), [NM_133747]					0.917318	0.0609086	0.00874286	0.9999	0.0449635	0	0.0171	-1.09127	-1.32493	-1.33086	-1.30814	-1.32908	-1.70988	-1.29
Atad4	2 days pregnant adult female oviduct cDNA, RIKEN full-length enriched library, clone:E230006A12 product:hypothetical Gram-positive cocci surface protein 'anchoring' hexapeptide containing protein, full insert sequence [AK087566]					0.917318	0.232183	0.00234007	0.9999	0.633231	0	0.0176	1.05684	1.12524	1.26569	1.10555	1.06598	1.26317	1.18
Ccdc39	adult male hypothala cDNA, RIKEN full-length enriched library, clone:A230047I22 product:hypothetical protein, full insert sequence. [AK162849]					0.917318	0.201214	0.0039551	0.9999	0.327326	0	0.018	1.04813	1.10542	1.18705	1.10868	1.09788	1.25591	1.14
Rnf20	ring finger protein 20 (Rnf20), [NM_182999]					0.997574	0.258874	0.0149883	0.9999	0.290998	0	0.018	1.00104	-1.17254	-1.31388	-1.17658	-1.18991	-1.50962	-1.27
Klhl25	kelch-like 25 (Drosophila), (cDNA clone IMAGE:4159269), complete cds. [BC022600]					0.917318	0	0.00654931	0.9999	0.32508	0	0.0185	-1.08117	-1.59742	-1.46787	-1.14204	-1.25291	-1.72571	-1.38
1700025F22Rik	RIKEN cDNA 1700025F22 gene (1700025F22Rik), [NM_027074]					0.917318	0.307173	0	0.9999	0.493146	0	0.0185	1.05182	1.12239	1.25858	-1.03489	1.1011	1.31914	1.2
Sfrs16	RIKEN full-length enriched library, suppressor of white apricot homolog 2-pending,[AK009334]					0.917318	0.0283296	0.00776329	0.9999	0.396002	0	0.0195	1.08951	1.14767	1.163	1.06292	1.07387	1.20382	1.12
Wdr82	16 days neonate thy cDNA, RIKEN full-length enriched library, clone:A130030B03 product:hypothetical Trp-Asp (WD) repeats circular profile containing protein, full insert sequence. [AK037620]					0.917318	0.105229	0	0.9999	0.272439	0	0.0195	-1.12911	-1.19479	-1.37388	-1.0327	-1.15647	-1.40198	-1.21
Pld3	phospholipase D family, member 3 (Pld3), [NM_011116]					0.917318	0.046956	0	0.9999	0.180383	0	0.02	-1.13441	-1.24148	-1.40392	-1.03356	-1.17188	-1.40807	-1.2
Spert	spermatid associated (Spert), [NM_026457]					0.943538	0.132838	0.00540152	0.9999	0.373413	0	0.02	1.0483	1.3521	1.53956	-1.04325	1.25521	1.76227	1.4
Top1mt	DNA topoisomerase 1, mitochondrial (Top1mt), [NM_028404]					0.997529	0.213109	0	0.9999	0.138567	0	0.0214	-1.00099	-1.15468	-1.32788	1.01139	-1.2028	-1.46333	-1.22
Gale	galactose-4-epimerase, UDP (Gale), [NM_178389]					0.917318	0.934774	0.413891	0	0	0	0.0232	-1.16422	-1.02103	-1.16037	-1.69815	-1.8108	-2.51668	-1.39
Nelf	nasal embryonic LHRH factor (Nelf), transcript variant 3, [NM_020276]					0.917318	0.116391	0.0039551	0.9999	0.114419	0	0.0236	-1.24879	-1.31678	-1.49066	-1.09726	-1.33774	-1.80524	-1.35
Ankrd24	Ankyrin repeat domain 24 (Ankrd24), [NM_027480]					0.917318	0.037971	0.00540152	0.9999	0.333995	0	0.0241	-1.131	-1.29327	-1.34207	-1.08029	-1.17735	-1.46022	-1.24
Olfr510	olfactory receptor 510 (Olfr510), [NM_146311]					0.978754	0.391727	0.00654931	0.9999	0.416743	0	0.0241	1.00532	1.05986	1.13802	1.06939	1.06818	1.18036	1.11
Snapc4	small nuclear RNA activating complex, polypeptide 4 (Snapc4), [NM_172339]					0.917318	0	0	0.9999	0.147021	0	0.025	-1.08831	-1.4664	-1.49887	1.06659	-1.23994	-1.54354	-1.24
Olfr157	olfactory receptor 157 (Olfr157), [NM_019475]					0.917318	0.18154	0	0.9999	0.524599	0	0.025	1.09169	1.1565	1.29787	1.12064	1.09558	1.30851	1.19
RP23-301E3.1	Sycp3 like X-linked (Slx), [NM_009529]					0.931587	0.152887	0	0.9999	0.472815	0	0.0254	1.01806	1.09307	1.15129	1.04891	1.06013	1.17307	1.11
Snx17	sorting nexin 17 (Snx17), [NM_153680]					0.962143	0.346349	0.0171573	0.9999	0.196241	0	0.0254	1.02672	-1.18008	-1.36797	-1.05271	-1.27271	-1.6838	-1.32
A_51_P168768	Unknown					0.917318	0.10106	0	0.9999	0.433289	0	0.0262	1.08256	1.15798	1.25944	1.12448	1.09773	1.26983	1.16
Plcb4	phospholipase C, beta 4 (Plcb4), [NM_013829]					0.917318	0.112701	0	0.9999	0.283844	0	0.0267	1.05961	1.12898	1.23348	1.09677	1.10396	1.25539	1.14
Olfr703	olfactory receptor 703 (Olfr703), [NM_146596]					0.917318	0.2508	0.0039551	0.9999	0.334756	0	0.0288	1.02382	1.06858	1.14236	1.02855	1.06773	1.16778	1.09
Zfp655	zinc finger protein 655 (Zfp655), transcript variant 1, [NM_028298]					0.929945	0.0775686	0.0106857	0.9999	0.0672095	0	0.0304	-1.05434	-1.34368	-1.39031	-1.04079	-1.37746	-1.80612	-1.31
AU051595	AU051595 AU051595 Sugano mouse brain mncb cDNA clone MNCb-2225 5', sequence [AU051595]					0.917318	0.17765	0	0.9999	0.533978	0	0.0317	1.05598	1.10558	1.20528	1.08822	1.06695	1.20151	1.13
Cgnl1	cingulin-like 1 (Cgnl1), [NM_026599]					0.917318	0.03553	0.00654931	0.9999	0.339459	0	0.0317	-1.07176	-1.31863	-1.3749	-1.05176	-1.18124	-1.463	-1.24
BC018465	cDNA sequence BC018465 (BC018465), [NM_144890]					0.917318	0.131784	0.00776329	0.9999	0.324616	0	0.0317	1.0371	1.10837	1.15435	1.03315	1.08673	1.21054	1.11
Pygl	liver glycogen phosphorylase (Pygl), [NM_133198]					0.917318	0.0195578	0.0141805	0.9999	0.0956577	0	0.0326	-1.2028	-1.36925	-1.33368	-1.08076	-1.28278	-1.6082	-1.25
Lrrc47	leucine rich repeat containing 47 (Lrrc47), [NM_201226]					0.917318	0.147518	0.00540152	0.9999	0.247189	0	0.0333	-1.05422	-1.20217	-1.30953	-1.01873	-1.18656	-1.44161	-1.21
AF357471	Unknown					0.917318	0.10756	0.00654931	0.9999	0.584494	0	0.0348	1.05584	1.15293	1.22572	1.06876	1.06962	1.23312	1.15
Atg16l1	autophagy-related 16-like 1 (yeast) (Atg16l1), transcript variant b, [NM_029846]					0.96636	0.132838	0.00776329	0.9999	0.351539	0	0.0355	-1.01815	-1.20534	-1.3179	-1.00236	-1.15644	-1.40423	-1.21
1110067D22Rik	RIKEN cDNA 1110067D22 gene (1110067D22Rik), [NM_173752]					0.935905	0.165743	0.186537	0.9999	0.24313	0	0.0355	-1.05114	1.32034	1.25042	-1.32571	-1.3044	-1.76232	-1.35
TC1605426	Unknown					0.846978	0.0247884	0.0830571	0.9999	0.316168	0	0.0355	-1.28633	-1.41411	-1.26353	-1.17131	-1.2286	-1.58085	-1.29
Pln	phospholamban [mice, cardiac cle, , 940 nt]. [S46792]					0.917318	0.867096	0.967996	0.9999	0.416234	0	0.0359	1.03675	-1.01392	1.00294	-1.00288	1.07545	1.19939	1.12
Tmepai	transmembrane, prostate androgen induced RNA (Tmepai), [NM_022995]					0.917318	0.109749	0.00776329	0.9999	0.234718	0	0.0359	1.06602	1.09867	1.13128	1.07485	1.08476	1.18868	1.1
Mtx1	metaxin 1 (Mtx1), [NM_013604]					0.917318	0.0712579	0.00540152	0.9999	0.206494	0	0.0362	-1.15932	-1.28078	-1.37206	-1.04108	-1.22402	-1.50982	-1.23
Csprs	component of Sp100-rs (Csprs), [NM_033616]					0.917318	0.180822	0.00234007	0.9999	0.454524	0	0.0373	1.08125	1.19017	1.36949	1.1899	1.13595	1.38323	1.22
Stk22s1	serine/threonine kinase 22 substrate 1 (Stk22s1), transcript variant 1, [NM_011651]					0.917318	0.219991	0.00234007	0.9999	0.570776	0	0.0376	1.07047	1.15548	1.30791	-1.03212	1.09587	1.30814	1.19
D330037H05Rik	RIKEN cDNA D330037H05 gene (D330037H05Rik), transcript variant 2, [NM_001080948]					0.917318	0.188966	0.824936	0.9999	0.250558	0	0.038	1.06178	1.07594	1.01247	1.04346	1.07745	1.17121	1.09
Tpsg1	tryptase gamma 1 (Tpsg1), [NM_012034]					0.927663	0.265634	0.0039551	0.9999	0.294854	0	0.0405	1.02669	1.09281	1.18859	1.092	1.10112	1.23626	1.12
Rnaseh1	ribonuclease H1 (Rnaseh1), [NM_011275]					0.917318	0.0839875	0.00776329	0.9999	0.357249	0	0.0409	-1.0472	-1.2185	-1.28624	-1.12388	-1.13799	-1.34217	-1.18
Ublcp1	ubiquitin-like domain containing CTD phosphatase 1 (Ublcp1), [NM_024475]					0.917318	0.0121125	0	0.9999	0.113233	0	0.0409	-1.17027	-1.39901	-1.567	-1.15373	-1.29635	-1.62932	-1.26
Ribc2	RIB43A domain with coiled-coils 2, (cDNA clone MGC:130587 IMAGE:40056860), complete cds. [BC112373]					0.917318	0.550536	0.869818	0.9999	0.305726	0	0.0416	1.02487	-1.03605	-1.00892	1.0198	1.06961	1.15846	1.08
ENSMUSG00000068790	cDNA, RIKEN full-length enriched library, hypothetical protein, f[AK049619]					0.917318	0.119649	0	0.9999	0.304245	0	0.0419	1.07227	1.16235	1.28842	1.14401	1.12644	1.30179	1.16
Wiz	widely-interspaced zinc finger motifs (Wiz), transcript variant 1, [NM_212438]					0.950843	0.0121125	0	0.9999	0.31811	0	0.043	-1.02259	-1.28712	-1.32485	1.00725	-1.14636	-1.34596	-1.17
Hspa9	heat shock protein 9 (Hspa9), [NM_010481]					0.984692	0.190932	0.00540152	0.9999	0.377455	0	0.0451	1.01066	-1.24074	-1.40458	1.0047	-1.19744	-1.51311	-1.26
Serpind1	serine (or cysteine) peptidase inhibitor, clade D, member 1 (Serpind1), [NM_008223]					0.917318	0.295001	0.396734	0.9999	0	0	0.0457	-1.19139	-1.2007	-1.14021	-1.17863	-1.52397	-1.94	-1.27
Mdh1	malate dehydrogenase 1, NAD (soluble) (Mdh1), [NM_008618]					0.373065	0.0247884	0.00540152	0.9999	0.102443	0	0.0464	-1.3331	-1.33142	-1.36585	-1.13521	-1.2635	-1.53626	-1.22
Ppib	peptidylprolyl isomerase B (Ppib), [NM_011149]					0.7854	0.194377	0	0.9999	0.183924	0	0.0467	-1.34307	-1.2698	-1.52564	-1.07893	-1.30754	-1.69414	-1.3
Ndufs1	NADH dehydrogenase (ubiquinone) Fe-S protein 1 (Ndufs1), [NM_145518]					0.917318	0.0487522	0	0.9999	0.164531	0	0.0481	-1.16176	-1.308	-1.42496	-1.07349	-1.24869	-1.54076	-1.23
Tor1a	torsin family 1, member A (torsin A) (Tor1a), [NM_144884]					0.978754	0.03553	0	0.9999	0.0343335	0	0.0481	1.01371	-1.41513	-1.45634	-1.20372	-1.43386	-1.82218	-1.27
Urod	uroporphyrinogen decarboxylase (Urod), [NM_009478]					0.917318	0.0788582	0.0039551	0.9999	0.259663	0	0.0481	-1.20156	-1.26744	-1.36525	-1.06865	-1.19851	-1.45852	-1.22
Pdrg1	p53 and DNA damage regulated 1 (Pdrg1), [NM_178939]					0.917411	0.169161	0.0295855	0.9999	0.0433403	0	0.05	1.07962	-1.31507	-1.41663	-1.24938	-1.46243	-1.95792	-1.34
Hdgfrp2	hepatoma-derived growth factor, related protein 2 (Hdgfrp2), [NM_008233]					0.95948	0.0283296	0	0.9999	0.133153	0	0.0509	-1.02579	-1.40215	-1.4851	-1.22885	-1.2771	-1.58562	-1.24
Pigk	phosphatidylinositol glycan anchor biosynthesis, class K (Pigk), transcript variant 2, [NM_178016]					0.917318	0.0580082	0.00540152	0.9999	0.383402	0	0.0509	-1.07297	-1.24336	-1.29068	-1.13009	-1.13876	-1.35053	-1.19
Gtf2e2	general transcription factor II E, polypeptide 2 (beta subunit) (Gtf2e2), [NM_026584]					0.993843	0.136336	0.00874286	0.9999	0.0751469	0	0.0512	1.00381	-1.24419	-1.34716	-1.10103	-1.3043	-1.59582	-1.22
Calm1	Calmodulin 1 (Calm1), [NM_009790]					0.917318	0.132354	0	0.9999	0.0142437	0	0.0517	-1.11459	-1.20508	-1.32099	-1.2153	-1.34057	-1.59834	-1.19
Txndc1	thioredoxin domain containing 1 (Txndc1), [NM_028339]					0.917318	0.148011	0.00234007	0.9999	0.179023	0	0.0517	-1.16897	-1.19796	-1.38407	-1.02526	-1.20734	-1.44609	-1.2
AI593816	vt78f05.x1 Barstead mouse irradiated colon MPLRB7 cDNA clone IMAGE:1177281 3'. [AI593816]					0.917318	0.137969	0	0.9999	0.479451	0	0.052	1.09983	1.17094	1.32691	1.14018	1.10379	1.27738	1.16
Ccnd1	cyclin D1 (Ccnd1), [NM_007631]					0.917318	0.0283296	0	0.7106	0.0142437	0	0.0526	-1.29515	-1.47517	-1.66577	-1.55834	-1.57315	-2.06978	-1.32
Nup85	nucleoporin 85 (Nup85), [NM_001002929]					0.969857	0.104124	0.00234007	0.9999	0.0535384	0	0.0542	-1.01575	-1.21379	-1.33075	1.02941	-1.26334	-1.49486	-1.18
Mrpl23	mitochondrial ribosomal protein L23 (Mrpl23), [NM_011288]					0.946332	0.340624	0.00540152	0.9999	0.31144	0	0.0548	-1.03153	-1.15305	-1.36138	-1.02535	-1.18867	-1.45839	-1.23
Armc1	armadillo repeat containing 1 (Armc1), [NM_028840]					0.917318	0.0699449	0	0.9999	0.032349	0	0.0551	-1.1648	-1.27917	-1.34353	-1.15493	-1.32683	-1.59372	-1.2
Xpot	exportin, tRNA (nuclear export receptor for tRNAs) (Xpot), [NM_001081056]					0.931703	0.329371	0.00540152	0.9999	0.354908	0	0.0595	1.03687	-1.13822	-1.31869	1.03674	-1.15477	-1.37299	-1.19
Polr2j	polymerase (RNA) II (DNA directed) polypeptide J (Polr2j), [NM_011293]					0.917411	0.140045	0.0125326	0.9999	0.0377053	0	0.0601	-1.0481	-1.19051	-1.27226	-1.03958	-1.27664	-1.50504	-1.18
Dnajc15	DnaJ (Hsp40) homolog, subfamily C, member 15 (Dnajc15), [NM_025384]					0.984568	0.32475	0.00234007	0.9999	0.151827	0	0.0601	1.00827	-1.14441	-1.33218	-1.02831	-1.22718	-1.46295	-1.19
4632417N05Rik	RIKEN cDNA 4632417N05 gene [NM_028725]					0.917318	0.0121125	0.183694	0.9999	0	0	0.0609	-1.13101	-1.448	-1.19134	-1.09669	-1.77242	-2.17989	-1.23
Fbxo18	F-box protein 18 (Fbxo18), [NM_015792]					0.917318	0.261528	0.00234007	0.9999	0.0252497	0	0.0632	-1.09657	-1.13258	-1.28767	-1.04705	-1.2555	-1.4552	-1.16
Emid1	EMI domain containing 1 (Emid1), [NM_080595]					0.917318	0.0629925	0.0149883	0.9999	0.24313	0	0.064	1.03013	1.11201	1.12285	-1.01324	1.08579	1.17971	1.09
Aggf1	angiogenic factor with G patch and FHA domains 1 (Aggf1), [NM_025630]					0.884054	0.0411942	0.00234007	0.9999	0.143336	0	0.0653	-1.15559	-1.21209	-1.27668	-1.03863	-1.17632	-1.34809	-1.15
Hmgn1	high mobility group nucleosomal binding domain 1 (Hmgn1), [NM_008251]					0.917318	0.143343	0.0039551	0.9999	0.133153	0	0.0655	-1.23369	-1.267	-1.40401	-1.06968	-1.28969	-1.59334	-1.24
Smpd1	sphingomyelin phosphodiesterase 1, acid lysosomal (Smpd1), [NM_011421]					0.917318	0.138397	0.0039551	0.9999	0.349944	0	0.0663	-1.12147	-1.20894	-1.37838	-1.00802	-1.16112	-1.38057	-1.19
Klk1b9	kallikrein 1-related peptidase b9 (Klk1b9), [NM_010116]					0.929002	0.779747	0.887017	0.9999	0.119241	0	0.0663	1.0219	1.02118	-1.01006	1.04598	1.11635	1.22229	1.09
Ehmt2	euchromatic histone lysine N-methyltransferase 2 (Ehmt2), transcript variant long, [NM_145830]					0.916438	0.0966197	0	0.9999	0.144441	0	0.0666	-1.18668	-1.22615	-1.42839	-1.01907	-1.2214	-1.45165	-1.19
Ccdc115	coiled-coil domain containing 115 (Ccdc115), [NM_027159]					0.917318	0.037971	0.00234007	0.9999	0.0170886	0	0.0666	-1.12502	-1.28143	-1.34286	-1.06958	-1.33654	-1.58014	-1.18
Ciapin1	cytokine induced apoptosis inhibitor 1 (Ciapin1), [NM_134141]					0.917318	0	0.00234007	0.9999	0	0	0.0675	-1.20983	-1.52453	-1.44069	-1.08477	-1.50312	-1.83015	-1.22
Slc7a7	solute carrier family 7 (cationic amino acid transporter, y+ system), member 7 (Slc7a7), [NM_011405]					0.813799	0.0850775	0.00234007	0.9999	0.151827	0	0.0688	-1.21022	-1.2385	-1.3379	-1.05812	-1.2115	-1.42643	-1.18
Zfp289	zinc finger protein 289 (Zfp289), [NM_023854]					0.917318	0.176766	0.00776329	0.9999	0.212988	0	0.0698	-1.10889	-1.25351	-1.42176	-1.0253	-1.274	-1.58814	-1.25
Zadh1	zinc binding alcohol dehydrogenase, domain containing 1 (Zadh1), [NM_029880]					0.917318	0.110464	0.00540152	0.9999	0.239275	0	0.0698	-1.11811	-1.18633	-1.25171	-1.04076	-1.15326	-1.32736	-1.15
AI462493	expressed sequence AI462493, (cDNA clone MGC:36861 IMAGE:4460168), complete cds. [BC029863]					0.941168	0.315349	0.00654931	0.9999	0.0449635	0	0.0705	-1.03597	-1.16921	-1.35897	-1.00171	-1.33946	-1.62101	-1.21
Mrps16	mitochondrial ribosomal protein S16 (Mrps16), [NM_025440]					0.917318	0.249479	0	0.9999	0.0699625	0	0.0707	-1.14235	-1.17434	-1.37603	-1.05709	-1.28452	-1.53617	-1.2
Alas1	aminolevulinic acid synthase 1 (Alas1), [NM_020559]					0.917318	0	0	0.9999	0.0684999	0	0.0713	-1.39827	-2.50015	-2.89034	1.32451	-1.68914	-2.47228	-1.46
Tmem101	transmembrane protein 101 (Tmem101), [NM_029649]					0.920422	0.0609086	0	0.9999	0.0853446	0	0.0735	-1.0429	-1.22396	-1.30707	-1.08741	-1.21189	-1.40308	-1.16
Dhx32	DEAH (Asp-Glu-Ala-His) box polypeptide 32 (Dhx32), [NM_133941]					0.917318	0.132838	0	0.9999	0	0	0.0735	-1.13653	-1.20065	-1.33535	-1.03134	-1.40009	-1.64399	-1.17
Cln8	ceroid-lipofuscinosis, neuronal 8 (Cln8), [NM_012000]					0.917318	0	0	0.9999	0.179023	0	0.0743	-1.16503	-1.59537	-1.72026	-1.04635	-1.29994	-1.63109	-1.25
Zfp219	zinc finger protein 219 (Zfp219), [NM_027248]					0.917318	0.0893981	0.0178437	0.9999	0.00653926	0	0.0754	1.07593	-1.32118	-1.35641	-1.09123	-1.45593	-1.81239	-1.24
Rasl10b	RAS-like, family 10, member B (Rasl10b), [NM_001013386]					0.917318	0.110997	0	0.9999	0.479624	0	0.0756	1.10688	1.242	1.43929	1.01837	1.13477	1.34991	1.19
Gtf2e1	general transcription factor II E, polypeptide 1 (alpha subunit) (Gtf2e1), [NM_028812]					0.927663	0.271748	0.0106857	0.9999	0.158982	0	0.0756	-1.05634	-1.20138	-1.39263	-1.04091	-1.27963	-1.57908	-1.23
Pqbp1	polyglutamine binding protein 1 (Pqbp1), [NM_019478]					0.991494	0.338195	0.0149883	0.9999	0.0466818	0	0.0759	-1.0036	-1.11431	-1.22381	-1.03962	-1.22879	-1.40769	-1.15
Wasf2	bone marrow macrophage cDNA, RIKEN full-length enriched library, clone:G530136J12 product:WAS protein family, member 2, full insert sequence [AK150140]					0.854132	0	0.0418556	0.9999	0.0751469	0	0.0765	-1.21316	-1.38184	-1.23689	-1.05702	-1.2563	-1.47878	-1.18
Sept2	septin 2 (Sept2), [NM_010891]					0.930648	0.119649	0.0133999	0.9999	0.157504	0	0.0774	-1.051	-1.28937	-1.38129	-1.30964	-1.28875	-1.58875	-1.23
Bag5	BCL2-associated athanogene 5 (Bag5), [NM_027404]					0.917318	0	0	0.9999	0.022519	0	0.0804	-1.091	-1.41427	-1.6405	1.05592	-1.37294	-1.65812	-1.21
EG621312	PREDICTED: similar to fibrillarin (LOC621312), [XR_002870]					0.917318	0.046956	0.00234007	0.9999	0.0535384	0	0.0837	-1.12978	-1.30552	-1.40381	-1.01541	-1.30411	-1.54992	-1.19
Frg1	FSHD region gene 1 (Frg1), [NM_013522]					0.941644	0.0850775	0.0261143	0.9999	0.0433403	0	0.0841	1.02425	-1.19529	-1.20152	-1.06341	-1.22511	-1.39946	-1.14
Mll3	myeloid/lymphoid or mixed-lineage leukemia 3 (Mll3), [NM_001081383]					0.967897	0.142042	0.0295855	0.9999	0.182788	0	0.0844	1.01811	-1.21756	-1.25348	-1.16525	-1.22124	-1.44528	-1.18
Smarcd2	SWI/SNF related, matrix associated, actin dependent regulator of chromatin, subfamily d, member 2 (Smarcd2), [NM_031878]					0.917318	0.0609086	0.0039551	0.9999	0.00653926	0	0.0888	-1.11983	-1.39714	-1.50792	-1.04601	-1.64405	-2.05803	-1.25
Bckdhb	branched chain ketoacid dehydrogenase E1, beta polypeptide (Bckdhb), [NM_199195]					0.917318	0.0712579	0.015675	0.9999	0.102443	0	0.0911	-1.08251	-1.33341	-1.34519	-1.14264	-1.30803	-1.58749	-1.21
Tfip11	Tuftelin interacting protein 11 (Tfip11), [NM_018783]					0.927663	0.0712579	0	0.9999	0.0553402	0	0.0922	-1.04349	-1.2493	-1.35818	-1.15014	-1.26953	-1.48414	-1.17
A430005L14Rik	RIKEN cDNA A430005L14 gene (A430005L14Rik), [NM_175287]					0.929002	0.120506	0.00874286	0.9999	0.0108213	0	0.0929	-1.05802	-1.30753	-1.43478	-1.05445	-1.54801	-1.92174	-1.24
Myo9b	myosin IXb (Myo9b), [NM_015742]					0.917318	0.0813082	0	0.9999	0.167407	0	0.0934	-1.10826	-1.32361	-1.43464	-1.02338	-1.2801	-1.56839	-1.23
Xrcc6bp1	18-day embryo whole body cDNA, RIKEN full-length enriched library, clone:1110068E08 product:similar to Ku70-binding protein (Fragment) [Homo sapiens], full insert sequence. [AK004405]					0.933305	0.03553	0.0490069	0.9999	0.111958	0	0.0941	1.04227	-1.32418	-1.26583	-1.14274	-1.28369	-1.53021	-1.19
1300014I06Rik	RIKEN cDNA 1300014I06 gene (1300014I06Rik), [NM_025831]					0.917318	0.511928	0.887007	0.9999	0.123727	0	0.0945	-1.13758	-1.1055	-1.02048	-1.0742	-1.25607	-1.48306	-1.18
Zfp768	zinc finger protein 768 (Zfp768), [NM_146202]					0.917318	0	0	0.9999	0.00653926	0	0.0947	-1.20422	-1.60794	-1.71502	-1.01012	-1.6469	-2.10628	-1.28
Med11	mediator of RNA polymerase II transcription, subunit 11 homolog (S. cerevisiae) (Med11), [NM_025397]					0.997526	0.159425	0	0.9999	0.27664	0	0.0949	-1.00082	-1.14909	-1.26632	-1.01888	-1.13551	-1.28128	-1.13
Vps41	vacuolar protein sorting 41 (yeast) (Vps41), [NM_172120]					0.494882	0.121531	0.0566673	0.9999	0.439167	0	0.0965	-1.23409	-1.17967	-1.17983	-1.02111	-1.11465	-1.26828	-1.14
Crip2	cysteine rich protein 2 (Crip2), [NM_024223]					0.917318	0.928027	0.794923	0.9999	0.0108213	0	0.0969	-1.10722	1.01661	1.03625	-1.09505	-1.37628	-1.63054	-1.18
Ggnbp2	gametogenetin binding protein 2 (Ggnbp2), [NM_153144]					0.917318	0.476787	0.0614197	0.9999	0.0553402	0	0.099	1.09372	-1.10701	-1.21167	-1.0061	-1.28226	-1.49763	-1.17
Mrps33	mitochondrial ribosomal protein S33 (Mrps33), nuclear gene encoding mitochondrial protein, transcript variant 1, [NM_010270]					0.917318	0.166324	0.0039551	0.9999	0.139117	0	0.099	-1.08108	-1.27277	-1.47201	-1.06703	-1.31929	-1.62374	-1.23
Tgfbi	transforming growth factor, beta induced (Tgfbi), [NM_009369]					0.917318	0.119649	0.00874286	0.9999	0.206999	0	0.0993	-1.11098	-1.27948	-1.39004	-1.18669	-1.26145	-1.53074	-1.21
Polrmt	polymerase (RNA) mitochondrial (DNA directed) (Polrmt), [NM_172551]					0.917318	0	0	0.9999	0.00653926	0	0.0997	-1.21032	-1.42993	-1.48378	-1.04406	-1.421	-1.68301	-1.18
Tenc1	tensin like C1 domain-containing phosphatase (Tenc1), [NM_153533]					0.917318	0.819211	0.544307	0.9999	0.0300254	0	0.1024	-1.15555	1.05599	-1.122	-1.00713	-1.53466	-1.95989	-1.28
Cd97	CD97 antigen (Cd97), [NM_011925]					0.928276	0.0974537	0.0039551	0.9999	0.0359292	0	0.1038	-1.05088	-1.27468	-1.44181	-1.10555	-1.34911	-1.60953	-1.19
Zbp1	Z-DNA binding protein 1 (Zbp1), [NM_021394]					0.974883	0.0195578	0.0725931	0.9999	0	0	0.1045	-1.06124	3.71984	2.24683	-1.21748	13.1	6.69618	-1.96
Bola3	bolA-like 3 (E. coli) (Bola3), [NM_175277]					0.592167	0.0744613	0.015675	0.9999	0.0274628	0	0.1047	-1.22472	-1.22738	-1.23221	-1.11561	-1.2693	-1.45172	-1.14
Zfp764	zinc finger protein 764 (Zfp764), [NM_146203]					0.912427	0	0	0.9999	0.236867	0	0.1073	-1.1475	-1.38239	-1.36343	-1.00679	-1.14101	-1.28014	-1.12
Abca3	ATP-binding cassette, sub-family A (ABC1), member 3 (Abca3), transcript variant 1, [NM_013855]					0.3553	0.0283296	0.0149883	0.9999	0.108878	0	0.1075	-1.38788	-1.36006	-1.352	-1.07608	-1.29987	-1.56844	-1.21
Ptpn11	protein tyrosine phosphatase, non-receptor type 11 (Ptpn11), [NM_011202]					0.955665	0.0545616	0.00234007	0.9999	0.0660198	0	0.1098	-1.02428	-1.27382	-1.35325	-1.01887	-1.28082	-1.48972	-1.16
Thap7	THAP domain containing 7 (Thap7), [NM_026909]					0.967919	0.0744613	0.00978531	0.9999	0.107939	0	0.111	-1.01761	-1.26118	-1.29568	1.02488	-1.24772	-1.45136	-1.16
Tst	thiosulfate sulfurtransferase, mitochondrial (Tst), [NM_009437]					0.917318	0.0668176	0	0.9999	0.0108213	0	0.1176	-1.09702	-1.36263	-1.49285	-1.24086	-1.51397	-1.83529	-1.21
Apba3	amyloid beta (A4) precursor protein-binding, family A, member 3 (Apba3), [NM_018758]					0.917318	0.114092	0.00234007	0.9999	0	0	0.1185	-1.09475	-1.23684	-1.36761	-1.1172	-1.54161	-1.79291	-1.16
Slc38a3	solute carrier family 38, member 3 (Slc38a3), [NM_023805]					0.917318	0	0.0955054	0.9999	0.184534	0	0.1191	-1.1407	-1.58386	-1.27723	-1.15875	-1.30289	-1.58943	-1.22
Palld	13 days embryo lung cDNA, RIKEN full-length enriched library, clone:D430036A13 product:ACTIN-ASSOCIATED PROTEIN PALLADIN (FRAGMENT) homolog [ culus], full insert sequence. [AK052489]					0.917318	0.967448	0.450571	0.9999	0	0	0.1192	-1.17586	-1.01309	-1.17745	-1.49189	-2.17307	-2.84789	-1.31
6720456B07Rik	RIKEN cDNA 6720456B07 gene (6720456B07Rik), [NM_133937]					0.962204	0.132838	0	0.9999	0.0252497	0	0.1199	-1.01891	-1.20522	-1.35882	1.01443	-1.28682	-1.47702	-1.15
C730027E14Rik	RIKEN cDNA C730027E14 gene (C730027E14Rik), [NM_146020]					0.917318	0.858859	0.351155	0.9999	0.0170886	0	0.1217	-1.18856	-1.04198	-1.17939	-1.15865	-1.56682	-1.95254	-1.25
Ercc5	excision repair cross-complementing rodent repair deficiency, complementation group 5 (Ercc5), [NM_011729]					0.987111	0	0.0039551	0.9999	0.0466818	0	0.1222	1.00692	-1.38942	-1.36824	-1.01607	-1.29145	-1.49795	-1.16
2310037I24Rik	RIKEN cDNA 2310037I24 gene (2310037I24Rik), [NM_133714]					0.917318	0.0247884	0	0.9999	0.0359292	0	0.1231	-1.06298	-1.33559	-1.42952	1.13415	-1.33185	-1.56432	-1.17
5830416A07Rik	RIKEN cDNA 5830416A07 gene (5830416A07Rik), transcript variant 2, [NM_001029994]					0.981483	0.164134	0.0039551	0.9999	0.181012	0	0.1244	-1.01083	-1.22701	-1.36469	-1.1108	-1.23738	-1.45626	-1.18
Osgin1	oxidative stress induced growth inhibitor 1 (Osgin1), [NM_027950]					0.917318	0.367949	0.00234007	0.9999	0.138567	0	0.1265	1.22543	1.27126	1.71578	-1.12035	-1.49036	-1.97993	-1.33
Hmha1	histocompatibility (minor) HA-1 (Hmha1), [NM_027521]					0.917318	0.072609	0.0039551	0.9999	0.128739	0	0.1273	-1.10201	-1.24364	-1.3176	-1.01314	-1.22062	-1.40214	-1.15
0610025P10Rik	RIKEN cDNA 0610025P10 gene (0610025P10Rik), [NM_001013414]					0.917318	0.135193	0	0.9999	0.022519	0	0.1273	-1.15509	-1.24083	-1.44968	1.00784	-1.40163	-1.65219	-1.18
Tmem37	transmembrane protein 37 (Tmem37), [NM_019432]					0.937024	0.935786	0.208064	0.9999	0	0	0.1297	1.05227	-1.02125	-1.25305	-1.1477	-1.8425	-2.31907	-1.26
Dom3z	DOM-3 homolog Z (C. elegans) (Dom3z), [NM_033613]					0.917318	0.140297	0.0115999	0.9999	0.0343335	0	0.1303	-1.10126	-1.28935	-1.44369	-1.27106	-1.42635	-1.73093	-1.21
Creb3l3	cAMP responsive element binding protein 3-like 3 (Creb3l3), [NM_145365]					0.917318	0.0283296	0.0818914	0.9999	0	0	0.1337	-1.20473	-1.43854	-1.28362	-1.16841	-1.85192	-2.23438	-1.21
Nadsyn1	NAD synthetase 1 (Nadsyn1), [NM_030221]					0.917318	0	0	0.9999	0.0714	0	0.1356	-1.18791	-1.45374	-1.46648	-1.01822	-1.29618	-1.50464	-1.16
Ftcd	formiminotransferase cyclodeaminase (Ftcd), [NM_080845]					0.995943	0.0545616	0.209034	0.9999	0.0645348	0	0.137	1.0023	-1.44091	-1.22698	-1.14726	-1.44857	-1.79141	-1.24
Dnajb10	DnaJ (Hsp40) homolog, subfamily B, member 10 (Dnajb10), transcript variant 1, [NM_020266]					0.929002	0.981834	0.669837	0.9999	0.0359292	0	0.1381	1.03775	1.00347	1.04835	-1.04815	-1.28554	-1.45817	-1.13
4930579J09Rik	RIKEN cDNA 4930579J09 gene (4930579J09Rik), [NM_133689]					0.917318	0.0525871	0.00874286	0.9999	0.103595	0	0.1381	1.10241	1.26825	1.26538	1.20893	1.23356	1.41017	1.14
Nkiras2	NFKB inhibitor interacting Ras-like protein 2 (Nkiras2), [NM_028024]					0.972178	0.22711	0.00234007	0.9999	0.150303	0	0.1384	-1.01217	-1.13426	-1.2619	-1.03952	-1.17471	-1.31624	-1.12
Gss	glutathione synthetase (Gss), [NM_008180]					0.917318	0.0121125	0	0.9999	0.0142437	0	0.1387	-1.10599	-1.43742	-1.50075	-1.06656	-1.43847	-1.69217	-1.18
Tsen54	tRNA splicing endonuclease 54 homolog (SEN54, S. cerevisiae) (Tsen54), [NM_029557]					0.917318	0.101874	0	0.9999	0.0395301	0	0.1392	-1.12785	-1.24686	-1.39003	-1.04369	-1.31232	-1.52297	-1.16
Fasn	fatty acid synthase (Fasn), [NM_007988]					0.908717	0	0	0.9999	0.0252497	0	0.141	-1.7676	-3.19455	-3.57569	-1.29815	-2.42486	-3.72132	-1.53
Nup85	nucleoporin 85 (Nup85), [NM_001002929]					0.967897	0.0487522	0	0.9999	0.022519	0	0.1419	-1.0186	-1.30017	-1.42025	-1.03492	-1.34193	-1.5577	-1.16
TC1626031	Unknown					0.997207	0.388642	0.0106857	0.9999	0.213657	0	0.1425	-1.00066	1.0663	1.14681	1.03695	1.10316	1.18947	1.08
Hmg20b	high mobility group 20 B (Hmg20b), [NM_010440]					0.6545	0	0	0.9999	0.0714	0	0.1442	-1.25869	-1.37662	-1.51617	-1.03593	-1.27718	-1.47122	-1.15
Atp6v1c1	\ATPase, H+ transporting, lysosomal V1 subunit C1 (Atp6v1c1), [NM_025494]					0.917318	0.0283296	0.00540152	0.9999	0.26853	0	0.1454	-1.07554	-1.24883	-1.25604	1.02007	-1.1492	-1.28661	-1.12
1700020C11Rik	RIKEN cDNA 1700020C11 gene (1700020C11Rik), [NM_026443]					0.917318	0.380328	0.191425	0.9999	0	0	0.1497	-1.11181	-1.22558	-1.27739	-1.12524	-1.92041	-2.41289	-1.26
Atp6v0a2	16 days embryo lung cDNA, RIKEN full-length enriched library, clone:8430408C20 product:unclassifiable, full insert sequence [AK160318]					0.917318	0.0445156	0.0039551	0.9999	0.0142437	0	0.152	-1.12899	-1.26073	-1.31847	-1.0702	-1.31741	-1.4953	-1.14
Eml3	echinoderm microtubule associated protein like 3 (Eml3), [NM_144872]					0.917318	0.395932	0.335723	0.9999	0.0198123	0	0.1526	-1.14585	-1.11613	-1.1085	-1.05902	-1.29723	-1.47433	-1.14
Abca7	ATP-binding cassette, sub-family A (ABC1), member 7 (Abca7), [NM_013850]					0.615365	0.072609	0	0.9999	0.143336	0	0.1583	-1.22863	-1.21629	-1.35507	1.00664	-1.19384	-1.33795	-1.12
Pop5	processing of precursor 5, ribonuclease P/MRP family (S. cerevisiae) (Pop5), [NM_026398]					0.917318	0.10928	0	0.9999	0.0520556	0	0.1668	-1.16405	-1.27482	-1.4778	-1.00789	-1.33647	-1.55295	-1.16
Lrrk1	leucine-rich repeat kinase 1 (Lrrk1), [NM_146191]					0.898651	0	0	0.9999	0.0877063	0	0.168	-1.16886	-1.29008	-1.37281	-1.13962	-1.21097	-1.30131	-1.11
Cenpo	centromere protein O (Cenpo), [NM_134046]					0.941168	0.110464	0.0178437	0.9999	0.0885299	0	0.1707	-1.01835	-1.12885	-1.14117	-1.0873	-1.14022	-1.23071	-1.08
Znhit2	zinc finger, HIT domain containing 2 (Znhit2), [NM_013859]					0.975169	0.283607	0.0186003	0.9999	0.00653926	0	0.176	1.01511	-1.17809	-1.3182	-1.02264	-1.40422	-1.62575	-1.16
1110007M04Rik	RIKEN cDNA 1110007M04 gene (1110007M04Rik), [NM_026742]					0.967897	0.165382	0.00654931	0.9999	0.032349	0	0.1772	-1.02842	-1.35544	-1.55969	-1.09095	-1.58242	-1.97357	-1.25
C1qa	complement component 1, q subcomponent, alpha polypeptide (C1qa), [NM_007572]					0.917318	0.313025	0.00234007	0.9999	0.0343335	0	0.1779	-1.27538	-1.24284	-1.55054	-1.3314	-1.5494	-1.90922	-1.23
Sec14l2	SEC14-like 2 (S. cerevisiae) (Sec14l2), [NM_144520]					0.794909	0.406929	0.411285	0.9999	0	0	0.1792	-1.28356	-1.14834	-1.11899	-1.29324	-1.78087	-2.07197	-1.16
Tex10	testis expressed gene 10 (Tex10), [NM_172304]					0.917318	0.114092	0.00978531	0.9999	0.185745	0	0.1813	-1.0441	-1.14993	-1.20173	1.00065	-1.14112	-1.24709	-1.09
Polr2i	polymerase (RNA) II (DNA directed) polypeptide I (Polr2i), [NM_027259]					0.917318	0.03553	0	0.9999	0	0	0.1824	-1.20258	-1.41552	-1.71207	-1.07671	-1.58529	-1.87195	-1.18
Yaf2	YY1 associated factor 2 (Yaf2), [NM_024189]					0.846978	0.140297	0.00654931	0.9999	0.147021	0	0.1882	-1.19671	-1.18748	-1.2797	1.01475	-1.20564	-1.35078	-1.12
Spire2	spire homolog 2 (Drosophila) (Spire2), [NM_172287]					0.917318	0.0654931	0.0039551	0.9999	0.270631	0	0.1886	1.02562	1.10978	1.13423	1.07296	1.07574	1.13638	1.06
Oasl1	2'-5' oligoadenylate synthetase-like 1 (Oasl1), [NM_145209]					0.974228	0	0.0141805	0.9999	0	0	0.1892	-1.07147	5.19404	3.10633	-1.20473	13.2913	7.33407	-1.81
Ssna1	Sjogren's syndrome nuclear autoantigen 1 (Ssna1), [NM_023464]					0.917318	0.291978	0.00234007	0.9999	0.022519	0	0.1911	-1.09381	-1.13569	-1.30412	-1.01155	-1.28453	-1.43464	-1.12
Thap3	THAP domain containing, apoptosis associated protein 3 (Thap3), [NM_175152]					0.974475	0.0609086	0.0186003	0.9999	0.00653926	0	0.1913	1.01685	-1.32798	-1.3245	-1.15611	-1.45443	-1.68807	-1.16
Rcc2	cDNA clone IMAGE:6827216, containing frame-shift errors [BC060624]					0.968903	0.132354	0.0039551	0.9999	0.147021	0	0.1946	-1.01915	-1.24914	-1.39732	1.05756	-1.26277	-1.45681	-1.15
Paf1	Paf1, RNA polymerase II associated factor, homolog (S. cerevisiae) (Paf1), [NM_019458]					0.9899	0.03553	0.00776329	0.9999	0.0751469	0	0.1948	1.00659	-1.38334	-1.37393	-1.19444	-1.31215	-1.52162	-1.16
Morc2a	microrchidia 2A (Morc2a), [NM_198162]					0.933305	0.0872529	0.021318	0.9999	0.096976	0	0.1979	-1.03653	-1.25559	-1.26487	1.03288	-1.25204	-1.41693	-1.13
Csnk1g3	casein kinase 1, gamma 3 (Csnk1g3), [NM_152809]					0.917318	0	0	0.9999	0.0433403	0	0.2012	-1.18721	-1.52646	-1.61596	1.0173	-1.35709	-1.57542	-1.16
Rit1	Ras-like without CAAX 1 (Rit1), [NM_009069]					0.917318	0.03553	0.00234007	0.9999	0.0520556	0	0.2022	-1.06666	-1.3362	-1.4263	1.06201	-1.31752	-1.5085	-1.14
Khk	ketohexokinase (Khk), [NM_008439]					0.917318	0.0283296	0.0106857	0.9999	0.130322	0	0.203	-1.22392	-1.43003	-1.42541	-1.0515	-1.33662	-1.57757	-1.18
Lage3	L antigen family, member 3 (Lage3), [NM_025410]					0.992632	0.327555	0.0178437	0.9999	0.0343335	0	0.2114	1.00437	-1.18332	-1.3675	-1.05385	-1.40455	-1.63279	-1.16
Xab2	XPA binding protein 2 (Xab2), [NM_026156]					0.917318	0.278947	0.0605659	0.9999	0.120203	0	0.2123	1.08692	-1.17643	-1.24388	-1.15931	-1.26028	-1.4396	-1.14
Tkt	transketolase (Tkt), [NM_009388]					0.917318	0.0121125	0.0039551	0.9999	0.0520556	0	0.2142	-1.22148	-1.41948	-1.39827	-1.08774	-1.35721	-1.57028	-1.16
BC003965	PREDICTED: cDNA sequence BC003965 (BC003965), [XM_128528]					0.917318	0	0	0.9999	0.00653926	0	0.2157	-1.14647	-1.52014	-1.57771	-1.11493	-1.5513	-1.83556	-1.18
Inhbe	inhibin beta E (Inhbe), [NM_008382]					0.917318	0.0683668	0	0.9999	0	0	0.2186	-1.39338	-2.16417	-3.06883	-1.27729	-3.1453	-4.60282	-1.46
Clpp	caseinolytic peptidase, ATP-dependent, proteolytic subunit homolog (E. coli) (Clpp), [NM_017393]					0.994581	0.198379	0.00540152	0.9999	0.0728821	0	0.2292	1.00338	-1.24368	-1.42846	-1.19571	-1.34671	-1.56413	-1.16
Scrib	scribbled homolog (Drosophila) (Scrib), [NM_134089]					0.917318	0.104124	0.00776329	0.9999	0.0433403	0	0.2293	-1.13261	-1.321	-1.41874	-1.02027	-1.40545	-1.64201	-1.17
Vdac1	voltage-dependent anion channel 1 (Vdac1), [NM_011694]					0.917318	0.260566	0.00654931	0.9999	0.0414747	0	0.2311	1.07727	-1.19261	-1.37145	-1.03894	-1.34348	-1.53642	-1.14
Ccdc128	coiled-coil domain containing 128 (Ccdc128), [NM_028658]					0.917318	0.0900443	0.619741	0.9999	0.0343335	0	0.2333	-1.10268	-1.20947	-1.05277	-1.03024	-1.26947	-1.40097	-1.1
Fuk	fucokinase (Fuk), transcript variant 1, [NM_172283]					0.917318	0.0121125	0.0115999	0.9999	0	0	0.2337	-1.1122	-1.34721	-1.28993	-1.02047	-1.38207	-1.54565	-1.12
Cotl1	coactosin-like 1 (Dictyostelium) (Cotl1), [NM_028071]					0.917318	0.0545616	0.0039551	0.9999	0.0274628	0	0.2423	-1.18941	-1.31325	-1.45977	-1.133	-1.37864	-1.57091	-1.14
Nr1h4	nuclear receptor subfamily 1, group H, member 4 (Nr1h4), [NM_009108]					0.917318	0.0121125	0.0324318	0.9999	0	0	0.2465	-1.15378	-1.73725	-1.46789	-1.17818	-1.92239	-2.33888	-1.22
Calm2	calmodulin 2 (Calm2), [NM_007589]					0.884054	0.0411942	0.00540152	0.9999	0.125234	0	0.2472	-1.25007	-1.33575	-1.37713	1.01048	-1.27554	-1.45105	-1.14
Acly	ATP citrate lyase (Acly), [NM_134037]					0.101514	0	0	0.9999	0.04845	0	0.2477	-1.68355	-1.9249	-2.27177	-1.23968	-1.5864	-1.94337	-1.23
Zfpm1	zinc finger protein, multitype 1 (Zfpm1), [NM_009569]					0.917318	0	0	0.9999	0.0170886	0	0.2563	-1.20047	-1.63528	-1.69013	-1.08117	-1.67243	-2.01572	-1.21
Mrpl28	mitochondrial ribosomal protein L28 (Mrpl28), nuclear gene encoding mitochondrial protein, [NM_024227]					0.917318	0.163383	0.0039551	0.9999	0.109483	0	0.2614	-1.10808	-1.21932	-1.36372	-1.11494	-1.28106	-1.44412	-1.13
Mlycd	malonyl-CoA decarboxylase (Mlycd), [NM_019966]					0.917318	0.902724	0.865776	0.9999	0.0198123	0	0.2712	1.11649	-1.02461	1.0289	1.01295	-1.42359	-1.62302	-1.14
Gna11	guanine nucleotide binding protein, alpha 11 (Gna11), [NM_010301]					0.917318	0.0525871	0.0039551	0.9999	0.0785299	0	0.2777	-1.12014	-1.19059	-1.22914	1.00717	-1.18502	-1.2755	-1.08
Tubb2a	tubulin, beta 2a (Tubb2a), [NM_009450]					0.917318	0.211389	0.00654931	0.9999	0.0553402	0	0.2777	-1.22043	-1.36649	-1.73012	-1.01884	-1.59136	-1.93237	-1.21
Pdgfa	platelet derived growth factor, alpha (Pdgfa), [NM_008808]					0.917318	0	0.0149883	0.9999	0.0359292	0	0.2778	-1.23928	-1.53276	-1.4023	-1.131	-1.41348	-1.6243	-1.15
Timm8a1	translocase of inner mitochondrial membrane 8 homolog a1 (yeast) (Timm8a1), [NM_013898]					0.935753	0.123583	0.0125326	0.9999	0.00653926	0	0.2823	1.04367	-1.28573	-1.38434	-1.0341	-1.48242	-1.692	-1.14
Hp1bp3	heterochromatin protein 1, binding protein 3 (Hp1bp3), [NM_010470]					0.917318	0.192854	0.00234007	0.9999	0.0909381	0	0.2894	-1.13479	-1.17699	-1.33663	1.01156	-1.23347	-1.35728	-1.1
Rcc2	regulator of chromosome condensation 2 (Rcc2), [NM_173867]					0.949874	0.0545616	0	0.9999	0.0775905	0	0.2976	-1.03595	-1.3724	-1.51247	-1.11363	-1.34877	-1.53329	-1.14
Dolpp1	dolichyl pyrophosphate phosphatase 1 (Dolpp1), [NM_020329]					0.952481	0.110997	0.591657	0.9999	0	0	0.3004	-1.03667	-1.32627	-1.09645	-1.16697	-1.71342	-1.97278	-1.15
Abhd8	abhydrolase domain containing 8 (Abhd8), [NM_022419]					0.823843	0.124992	0	0.9999	0.0170886	0	0.3036	-1.22148	-1.21129	-1.41577	-1.03152	-1.36033	-1.50069	-1.1
Chd3	chromodomain helicase DNA binding protein 3 (Chd3), [NM_146019]					0.917318	0.0525871	0.00978531	0.9999	0.0274628	0	0.3114	-1.11791	-1.36243	-1.41352	-1.03564	-1.39572	-1.56569	-1.12
Ccdc85b	coiled-coil domain containing 85B (Ccdc85b), [NM_198616]					0.935753	0.0411942	0.00234007	0.9999	0.0170886	0	0.3119	-1.04321	-1.37932	-1.45839	-1.05305	-1.43157	-1.618	-1.13
Krt15	keratin 15 (Krt15), [NM_008469]					0.917318	0.0121125	0.0250379	0.9999	0.0108213	0	0.3145	1.06786	1.13471	1.10072	1.06147	1.13523	1.18121	1.04
Osbpl2	oxysterol binding protein-like 2 (Osbpl2), [NM_144500]					0.917318	0.237571	0.690583	0.9999	0.0198123	0	0.3152	-1.05405	-1.14206	-1.04174	-1.02689	-1.28638	-1.39329	-1.08
Fmo5	flavin containing monooxygenase 5 (Fmo5), [NM_010232]					0.923558	0.033	0.0916362	0.9999	0	0	0.3155	1.07135	-1.48791	-1.30612	1.02606	-1.87456	-2.15983	-1.15
Psen2	presenilin 2 (Psen2), [NM_011183]					0.813799	0.675751	0.518199	0.9999	0	0	0.3162	-1.33012	-1.08394	-1.11016	-1.20795	-1.67415	-1.90643	-1.14
Slc6a13	solute carrier family 6 (neurotransmitter transporter, GABA), member 13 (Slc6a13), [NM_144512]					0.917318	0.033	0.0125326	0.9999	0.0142437	0	0.317	-1.26825	-1.48887	-1.47323	-1.17229	-1.5399	-1.78007	-1.16
Eif1b	eukaryotic translation initiation factor 1B (Eif1b), [NM_026892]					0.917318	0.0525871	0.0178437	0.9999	0.0377053	0	0.3262	-1.17725	-1.41835	-1.40968	-1.30853	-1.43369	-1.64004	-1.14
Lrrk1	leucine-rich repeat kinase 1 (Lrrk1), [NM_146191]					0.889566	0.0121125	0	0.9999	0.0762754	0	0.3401	-1.1735	-1.29124	-1.35955	-1.14134	-1.22052	-1.3172	-1.08
Tfam	transcription factor A, mitochondrial (Tfam), [NM_009360]					0.917318	0.03553	0.0261143	0.9999	0.0466818	0	0.3412	-1.08542	-1.35508	-1.30754	-1.05289	-1.35314	-1.50818	-1.11
Tmem57	transmembrane protein 57 (Tmem57), [NM_025382]					0.917318	0.0525871	0.0220069	0.9999	0.0142437	0	0.3578	-1.10468	-1.30374	-1.27927	-1.05597	-1.34926	-1.48282	-1.1
Acy3	aspartoacylase (aminoacylase) 3 (Acy3), [NM_027857]					0.185374	0	0.0255781	0.9999	0.0359292	0	0.3625	-1.36833	-1.39356	-1.26677	-1.17812	-1.33	-1.45475	-1.09
Def8	differentially expressed in FDCP 8 (Def8), [NM_054046]					0.959726	0.744783	0.555122	0.9999	0	0	0.3671	-1.01908	-1.04162	-1.06295	-1.10059	-1.37455	-1.48422	-1.08
Lrrk1	leucine-rich repeat kinase 1 (Lrrk1), [NM_146191]					0.813799	0.0283296	0	0.9999	0.207408	0	0.3751	-1.18392	-1.24467	-1.33349	-1.09717	-1.16137	-1.29143	-1.07
Zbtb7a	zinc finger and BTB domain containing 7a (Zbtb7a), [NM_010731]					0.991866	0.139057	0.0149883	0.9999	0.0252497	0	0.3923	1.00792	-1.44169	-1.61471	-1.31295	-1.73838	-2.02945	-1.17
BC016495	cDNA sequence BC016495 (BC016495), [NM_145497]					0.912427	0	0	0.9999	0.0414747	0	0.3934	-1.37596	-1.71704	-2.08382	-1.17501	-1.60605	-1.85457	-1.15
2210010N04Rik	RIKEN cDNA 2210010N04 gene (2210010N04Rik), [NM_027410]					0.917318	0.0195578	0	0.9999	0	0	0.3961	-1.12045	-1.51706	-1.56326	-1.02729	-1.56024	-1.73277	-1.11
Lrig3	leucine-rich repeats and immunoglobulin-like domains 3 (Lrig3), [NM_177152]					0.917318	0.0283296	0	0.9999	0.00653926	0	0.4074	-1.23961	-1.45364	-1.63926	-1.18542	-1.53644	-1.7105	-1.11
Irgm	immunity-related GTPase family, M (Irgm), [NM_008326]					0.931905	0	0.00234007	0.9999	0	0	0.4074	-1.1477	4.63932	3.34211	-1.29619	5.60417	4.199	-1.33
5730455O13Rik	RIKEN cDNA 5730455O13 gene (5730455O13Rik), [NM_001081075]					0.917318	0	0.00978531	0.9999	0	0	0.408	-1.09108	-1.47306	-1.37227	-1.07267	-1.72526	-1.90292	-1.1
Galnt2	UDP-N-acetyl-alpha-D-galactosamine:polypeptide N-acetylgalactosaminyltransferase 2 (Galnt2), [NM_139272]					0.917318	0.125725	0.00978531	0.9999	0.022519	0	0.4096	-1.09636	-1.29109	-1.42256	-1.023	-1.45914	-1.61733	-1.11
Isg15	ISG15 ubiquitin-like modifier (Isg15), [NM_015783]					0.984692	0	0.00776329	0.9999	0	0	0.4153	1.05047	9.73183	5.70755	-1.27658	19.9954	12.2954	-1.63
Rhot2	ras homolog gene family, member T2 (Rhot2), [NM_145999]					0.917318	0.0121125	0	0.9999	0	0	0.4365	-1.12094	-1.33392	-1.42611	-1.10182	-1.47581	-1.59982	-1.08
Vegfb	vascular endothelial growth factor B (Vegfb), [NM_011697]					0.514572	0.194377	0.0164237	0.9999	0	0	0.4375	-1.4181	-1.258	-1.38564	-1.33554	-2.00483	-1.80912	1.11
Usp18	ubiquitin specific peptidase 18 (Usp18), [NM_011909]					0.954593	0.033	0.0558225	0.9999	0	0	0.4434	-1.14844	4.27682	3.11572	1.06018	11.9997	7.85135	-1.53
Aldh8a1	Aldehyde dehydrogenase 8 family, member A1 (Aldh8a1), [NM_178713]					0.813799	0	0.0255781	0.9999	0	0	0.4579	-1.40017	-1.63595	-1.45643	-1.12209	-2.34981	-2.63898	-1.12
Stard7	START domain containing 7 (Stard7), [NM_139308]					0.884054	0.0699449	0.015675	0.9999	0	0	0.4668	-1.22436	-1.28427	-1.30569	-1.11624	-1.42209	-1.53279	-1.08
Mgll	monoglyceride lipase (Mgll), [NM_011844]					0.917318	0.0247884	0.0458525	0.9999	0	0	0.4745	-1.15342	-1.43216	-1.28338	-1.14024	-1.77733	-1.93187	-1.09
Mrpl36	mitochondrial ribosomal protein L36 (Mrpl36), [NM_053163]					0.947301	0.11473	0.020564	0.9999	0.0142437	0	0.4832	-1.04102	-1.3459	-1.41778	-1.31129	-1.62586	-1.7939	-1.1
Bbc3	Bcl-2 binding component 3 (Bbc3), [NM_133234]					0.973894	0.0509594	0.0639247	0.9999	0.0142437	0	0.5205	-1.01741	-1.32959	-1.24904	-1.10785	-1.43085	-1.53849	-1.08
BC029169	cDNA sequence BC029169 (BC029169), [NM_153782]					0.917318	0.605779	0.584356	0.9999	0	0	0.5381	-1.17498	-1.11468	-1.10404	-1.07935	-1.8928	-1.73169	1.09
Mef2d	myocyte enhancer factor 2D, (cDNA clone IMAGE:5360114) [BC040217]					0.917318	0.0445156	0.00540152	0.9999	0.0170886	0	0.5513	-1.11974	-1.38208	-1.4288	1.06881	-1.43569	-1.54574	-1.08
Tor3a	torsin family 3, member A (Tor3a), [NM_023141]					0.977328	0.033	0.055428	0.9999	0	0	0.559	1.04999	3.20153	2.31413	-1.03491	4.45689	3.51524	-1.27
2310076L09Rik	RIKEN cDNA 2310076L09 gene (2310076L09Rik), transcript variant 1, [NM_025874]					0.962143	0.128016	0.0237985	0.9999	0	0	0.5671	-1.04823	-1.60109	-1.70488	1.31256	-3.0276	-2.6557	1.14
Tmem24	transmembrane protein 24 (Tmem24), [NM_027909]					0.953255	0.34858	0.920937	0.9999	0	0	0.5697	-1.03806	-1.22207	-1.02268	-1.0885	-1.82866	-1.99342	-1.09
Keg1	kidney expressed gene 1 (Keg1), [NM_029550]					0.101514	0	0	0.9999	0.00653926	0	0.5746	-1.6551	-1.69587	-1.98834	-1.52829	-1.71897	-1.88285	-1.1
Cyp4f14	cytochrome P450, family 4, subfamily f, polypeptide 14 (Cyp4f14), [NM_022434]					0.101514	0.139057	0.376875	0.9999	0.0108213	0	0.5971	-1.56791	-1.3464	-1.17706	-1.44952	-1.63774	-1.76912	-1.08
Trex1	three prime repair exonuclease 1 (Trex1), transcript variant 1, [NM_011637]					0.993407	0	0	0.9999	0.00653926	0	0.6036	1.01504	4.21156	3.25433	-1.01472	4.51717	3.68712	-1.23
1500031L02Rik	RIKEN cDNA 1500031L02 gene (1500031L02Rik), [NM_025892]					0.917318	0	0	0.9999	0	0	0.614	-1.16305	-1.36684	-1.48571	-1.08051	-1.55264	-1.6374	-1.05
Plekhh3	pleckstrin homology domain containing, family H (with MyTH4 domain) member 3 (Plekhh3), [NM_146030]					0.917318	0	0.00654931	0.9999	0.00653926	0	0.6668	-1.20507	-1.70994	-1.52074	1.09189	-1.61777	-1.72351	-1.07
Hdac10	Histone deacetylase 10, (cDNA clone IMAGE:3710549), . [BC013700]					0.917318	0	0	0.9999	0	0	0.6694	-1.07199	-1.22456	-1.34104	-1.00671	-1.24878	-1.28388	-1.03
Iigp2	interferon inducible GTPase 2 (Iigp2), [NM_019440]					0.930648	0	0	0.9999	0	0	0.6894	-1.20069	5.65505	4.41685	-1.39128	6.14073	5.11614	-1.2
Rsad2	Radical S-adenosyl methionine domain containing 2 (Rsad2), [NM_021384]					0.999319	0.0283296	0.0655671	0.9999	0	0	0.6971	-1.00153	5.60552	3.55651	1.05844	12.8533	10.0201	-1.28
D5Wsu178e	DNA segment, Chr 5, Wayne State University 178, expressed (D5Wsu178e), [NM_027652]					0.935753	0.823485	0.794553	0.9999	0	0	0.7011	-1.03707	1.03638	1.03623	-1.09942	-1.44787	-1.50796	-1.04
Phf1	PHD finger protein 1 (Phf1), [NM_009343]					0.929002	0.0588321	0.0133999	0.9999	0.0142437	0	0.7043	-1.06147	-1.41027	-1.41757	-1.12202	-1.52821	-1.61091	-1.05
Nfic	Nuclear factor I/C (Nfic), transcript variant 1, [NM_008688]					0.973636	0.10928	0.0284129	0.9999	0	0	0.7071	1.02315	-1.36564	-1.41208	-1.24864	-1.66467	-1.76201	-1.06
Amacr	alpha-methylacyl-CoA racemase (Amacr), [NM_008537]					0.917318	0.0959519	0.0106857	0.9999	0.00653926	0	0.7086	-1.17783	-1.3664	-1.46973	-1.26967	-1.62436	-1.71548	-1.06
Dnajc9	DnaJ (Hsp40) homolog, subfamily C, member 9 (Dnajc9), [NM_134081]					0.917318	0.0858443	0.00234007	0.9999	0	0	0.727	-1.04724	-1.20515	-1.24972	-1.0493	-1.39817	-1.43939	-1.03
Upp2	uridine phosphorylase 2, (cDNA clone MGC:28547 IMAGE:4196835), complete cds. [BC027189]					0.917318	0.768444	0.855449	0.9999	0	0	0.7367	-1.3066	-1.13613	1.07215	1.20956	3.42095	3.09903	-1.1
Rab4a	RAB4A, member RAS oncogene family (Rab4a), [NM_009003]					0.917318	0.0195578	0	0.9999	0	0	0.7375	-1.12937	-1.43359	-1.43651	-1.19169	-1.55603	-1.62232	-1.04
Hes6	hairy and enhancer of split 6 (Drosophila) (Hes6), [NM_019479]					0.917318	0.0195578	0.0039551	0.9999	0	0	0.7502	-1.20182	-1.66519	-1.64392	-1.2444	-1.9537	-2.05834	-1.05
Rnf213	ring finger protein 213 (Rnf213), [NM_001040005]					0.949874	0.0195578	0.0267013	0.9999	0	0	0.7722	-1.13576	3.69415	2.86438	-1.20236	5.29687	4.62405	-1.15
Svil	supervillin (Svil), transcript variant 1, [NM_153153]					0.917318	0.798598	0.995723	0.9999	0	0	0.7788	-1.15284	-1.04927	1.00095	-1.19013	-1.5828	-1.64142	-1.04
Rps6ka1	ribosomal protein S6 kinase polypeptide 1 (Rps6ka1), [NM_009097]					0.862379	0.0283296	0.00234007	0.9999	0	0	0.7799	-1.39526	-1.55982	-1.71265	-1.13152	-1.96986	-2.06474	-1.05
Lrfn3	leucine rich repeat and fibronectin type III domain containing 3 (Lrfn3), [NM_175478]					0.968311	0.409935	0.428326	0.9999	0	0	0.8258	1.02581	1.18978	1.15298	-1.18329	-1.65796	-1.71566	-1.03
Parp14	Poly (ADP-ribose) polymerase family, member 14 (Parp14), [NM_001039530]					0.964523	0.0121125	0.0313028	0.9999	0	0	0.8368	-1.08231	3.82619	2.44513	-1.19328	4.35034	3.99316	-1.09
Acat3	acetyl-Coenzyme A acetyltransferase 3 (Acat3), [NM_153151]					0	0.135193	0.32592	0.7106	0	0	0.875	-1.33803	-1.20372	-1.11674	-1.29655	-1.43878	-1.41603	1.02
Hrbl	HIV-1 Rev binding protein-like (Hrbl), transcript variant 2, [NM_178162]					0.917318	0.350792	0.383964	0.9999	0	0	0.8957	-1.0873	-1.18848	-1.14866	-1.02852	-1.68503	-1.71552	-1.02
Dexi	dexamethasone-induced transcript (Dexi), [NM_021428]					0.917318	0.103719	0.00776329	0.9999	0	0	0.9007	-1.19498	-1.43107	-1.58542	-1.47684	-1.87247	-1.91506	-1.02
Socs1	suppressor of cytokine signaling 1 (Socs1), [NM_009896]					0.975365	0	0.0039551	0.9999	0	0	0.9358	1.0656	6.21936	4.10815	1.01048	5.42551	5.20007	-1.04
G0s2	G0/G1 switch gene 2 (G0s2), [NM_008059]					0.917318	0	0	0.9999	0	0	0.9634	-1.74852	-4.18177	-4.22826	-1.24439	-6.33316	-6.21631	1.02
Tmem150	transmembrane protein 150 (Tmem150), [NM_144916]					0.917318	0.0121125	0.0164237	0.9999	0	0	0.9764	-1.15448	-1.5033	-1.43028	-1.38055	-1.96625	-1.97549	-1
Iigp1	interferon inducible GTPase 1 (Iigp1), [NM_021792]					0.924986	0	0	0.9999	0	0	0.9832	-1.14117	2.86254	3.37114	1.00808	4.34979	4.37958	1.01
Dgat2	diacylglycerol O-acyltransferase 2 (Dgat2), [NM_026384]					0	0	0	0.9999	0	0	0.9932	-1.54613	-2.27992	-1.922	-1.08334	-1.8534	-1.85098	1
Igfbp1	insulin-like growth factor binding protein 1 (Igfbp1), [NM_008341]					0.917318	0.910508	0	0.9999	0	0.000945785	0.8048	2.15066	-1.09086	9.10244	2.66602	5.27826	4.7038	-1.12
Centg1	centaurin, gamma 1 (Centg1), [NM_001033263]					0.917318	0.83019	0.00654931	0.9999	0.548121	0.000945785	0.0329	-1.06761	-1.01633	-1.15303	-1.06382	-1.0567	-1.17007	-1.11
1700016G05Rik	RIKEN cDNA 1700016G05 gene (1700016G05Rik), [NM_026317]					0.929002	0.504846	0.0039551	0.9999	0.764155	0.000945785	0.0019	1.03285	1.07705	1.28464	1.00873	1.04367	1.29481	1.24
Znrf4	for Sperizin, complete cds. [AB016984]					0.927661	0.380218	0	0.9999	0.670106	0.000945785	0.0033	1.02186	1.0613	1.17902	1.04861	1.03747	1.17578	1.13
Foxa3	M.culus HNF-3gamma [X74938]					0.794909	0.159682	0	0.9999	0.200365	0.000945785	0	-1.45168	-1.38844	-2.01041	1.05307	1.39523	-1.80961	-2.52
Zc3h15	zinc finger CCCH-type containing 15 (Zc3h15), [NM_026934]					0.955164	0.168251	0	0.9999	0.865089	0.000945785	0	-1.02321	-1.19043	-1.46699	-1.01719	1.0322	-1.36649	-1.41
Bloc1s1	biogenesis of lysosome-related organelles complex-1, subunit 1 (Bloc1s1), [NM_015740]					0.917318	0.50157	0	0.9999	0.683983	0.000945785	0.0054	-1.07262	-1.09794	-1.33772	1.01174	-1.07219	-1.37794	-1.29
EG545570	PREDICTED: hypothetical LOC545570 (LOC545570), [XM_619964]					0.917318	0	0.22229	0.9999	0.71935	0.000945785	0.0127	-1.06083	-1.43111	-1.15816	1.0906	-1.06959	-1.37616	-1.29
Ywhag	3-monooxygenase/tryptophan 5-monooxygenase activation protein, gamma polypeptide (Ywhag), [NM_018871]					0.101514	0.10002	0	0.9999	0.973603	0.000945785	0	-1.3001	-1.20366	-1.41461	-1.0765	1.00608	-1.33467	-1.34
Cnfn	cornifelin (Cnfn), [NM_001081375]					0.917318	0.0948872	0	0.9999	0.505244	0.000945785	0.0271	1.09249	1.21065	1.42825	1.12795	1.10879	1.3299	1.2
Ak2	for adenylate kinase isozyme 2, complete cds. [AB020202]					0.988422	0.402341	0.00234007	0.9999	0.830604	0.000945785	0	1.00748	-1.14623	-1.4116	-1.05488	-1.04603	-1.49204	-1.43
D4Ertd22e	DNA segment, Chr 4, ERATO Doi 22, expressed (D4Ertd22e), [NM_174996]					0.917318	0.29383	0	0.9999	0.58389	0.000945785	0.0171	-1.15163	-1.12746	-1.29564	-1.04024	-1.08646	-1.32333	-1.22
Hamp1	Hepcidin antimicrobial peptide 1 (Hamp1),[NM_032541]					0.592167	0.983774	0.975658	0	0.980427	0.000945785	0	-2.21386	-1.01114	-1.01316	-2.71245	1.01652	-2.96575	-3.01
Bcas1	breast carcinoma amplified sequence 1 (Bcas1), [NM_029815]					0.945047	0.588434	0.718852	0.9999	0.987962	0.000945785	0	1.01087	-1.02888	-1.01666	1.02	-1.00126	1.13512	1.14
Rnf167	adult male kidney cDNA, RIKEN full-length enriched library, clone:0610010G05 product:hypothetical Protease associated (PA) domain containing protein, full insert sequence. [AK075579]					0.917318	0.326227	0.808167	0.9999	0.796877	0.000945785	0	1.03232	1.05946	1.0144	1.06427	1.02151	1.16804	1.14
Olfr1	olfactory receptor 1 (Olfr1), [NM_146921]					0.917318	0.380259	0.401515	0.9999	0.481426	0.000945785	0	1.13117	1.13014	1.1037	1.14147	-1.12988	1.37583	1.55
Ghitm	growth hormone inducible transmembrane protein (Ghitm), [NM_078478]					0.917318	0.152503	0.0039551	0.9999	0.99878	0.000945785	0	-1.24533	-1.25365	-1.44645	-1.12345	-1.00038	-1.52536	-1.52
Ctnnal1	catenin (cadherin associated protein), alpha-like 1 (Ctnnal1), [NM_018761]					0.917318	0.853282	0.93783	0.9999	0.527373	0.000945785	0	1.04086	1.01237	-1.00476	-1.02674	-1.04862	1.14118	1.2
2400003C14Rik	RIKEN cDNA 2400003C14 gene (2400003C14Rik), [NM_028018]					0.917318	0.0858443	0	0.9999	0.931541	0.000945785	0	-1.08587	-1.20466	-1.34697	1.02807	1.01404	-1.31191	-1.33
V1rc23	vomeronasal 1 receptor, C23 (V1rc23), [NM_134178]					0.931905	0.817932	0.896164	0.9999	0.986646	0.000945785	0	1.01402	-1.01271	-1.00644	1.02287	1.00134	1.14826	1.15
A830059I20Rik	RIKEN cDNA A830059I20 gene (A830059I20Rik), [NM_021427]					0.993843	0.303062	0.254802	0.9999	0.862333	0.000945785	0	1.00121	-1.05499	-1.05061	1.02583	-1.0123	1.13192	1.15
Efcab5	EF-hand calcium binding domain 5 (Efcab5), [NM_176965]					0.917318	0.672334	0.827154	0.9999	0.58217	0.000945785	0	1.02455	-1.02703	-1.01257	1.01469	-1.04385	1.15937	1.21
Cysltr2	cysteinyl leukotriene receptor 2 (Cysltr2), [NM_133720]					0.980041	0.42148	0.523551	0.9999	0.644028	0.000945785	0	-1.00584	1.06655	1.04411	-1.0133	-1.04815	1.19579	1.25
6330409D20Rik	adult male medulla oblongata cDNA, RIKEN full-length enriched library, clone:6330409D20 product:hypothetical protein, full insert sequence. [AK018150]					0.917318	0.379615	0.200141	0.9999	0.564737	0.000945785	0	1.1842	1.15456	1.1795	1.16131	-1.12754	1.46939	1.66
Pmfbp1	polyamine modulated factor 1 binding protein 1 (Pmfbp1), [NM_019938]					0.917318	0.255323	0.00234007	0.9999	0.587703	0.000945785	0.0019	1.07955	1.11832	1.25419	1.14133	1.07409	1.31687	1.23
Coil	coilin (Coil), [NM_016706]					0.985541	0.336737	0.00234007	0.9999	0.83451	0.000945785	0.0019	-1.00748	-1.13542	-1.31487	-1.01142	-1.03763	-1.39814	-1.35
4930502C15Rik	adult male testis cDNA, RIKEN full-length enriched library, clone:4930502C15 product:homeodomain interacting protein kinase 2, full insert sequence. [AK076827]					0.917318	0.22711	0	0.9999	0.52515	0.000945785	0.0019	1.05758	1.08672	1.17619	1.08057	1.06081	1.21182	1.14
Fshb	follicle stimulating hormone beta (Fshb), [NM_008045]					0.984764	0.0744613	0.0133999	0.9999	0.858355	0.000945785	0.0019	-1.00987	1.29982	1.31166	1.01742	1.03918	1.44721	1.39
Aurkc	Aurora kinase C (Aurkc), transcript variant 3, [NM_020572]					0.945982	0.0839875	0	0.9999	0.677937	0.000945785	0.0033	1.04971	1.47731	1.6817	-1.01185	1.1341	1.80786	1.59
Hrh2	histamine receptor H 2 (Hrh2), transcript variant 2, [NM_008286]					0.929596	0.760636	0.65738	0.9999	0.829095	0.000945785	0.0045	-1.0197	-1.02141	-1.02615	-1.00408	1.01902	1.16673	1.14
CA481501	AGENCOURT_10789492 NIH_MGC_154 cDNA clone IMAGE:30120803 5', sequence [CA481501]					0.917318	0.157834	0.0039551	0.9999	0.701204	0.000945785	0.0054	1.07811	1.17904	1.31082	-1.03895	1.06387	1.31539	1.24
ENSMUSG00000044227	BB615096 RIKEN full-length enriched, adult male testis cDNA clone 4930422A03 5', sequence [BB615096]					0.917318	0.212254	0.0039551	0.9999	0.694551	0.000945785	0.0054	1.05042	1.13309	1.24352	1.12471	1.05402	1.28004	1.21
TC1650373	Unknown					0.917318	0.162245	0	0.9999	0.571653	0.000945785	0.0063	1.07659	1.16166	1.29497	1.10724	1.08849	1.34511	1.24
Prop1	paired like homeodomain factor 1 (Prop1), [NM_008936]					0.917318	0.0445156	0	0.9999	0.927746	0.000945785	0.0072	1.17353	1.30861	1.49844	1.14957	1.01975	1.35382	1.33
4930447K03Rik	adult male testis cDNA, RIKEN full-length enriched library, clone:4930447K03 product:weakly similar to BETA-TUBULIN (FRAGMENT) [Cryptosporidium parvum], full insert sequence [AK015408]					0.917318	0.187146	0	0.9999	0.66843	0.000945785	0.0072	1.04359	1.11785	1.21355	1.08551	1.05073	1.23939	1.18
Ttc14	Tetratricopeptide repeat domain 14 (Ttc14), transcript variant 2,[NM_025978]					0.917318	0.14424	0	0.9999	0.741685	0.000945785	0.0101	-1.09774	-1.15399	-1.28451	1.00825	-1.0453	-1.26472	-1.21
Cc2d1b	coiled-coil and C2 domain containing 1B (Cc2d1b), [NM_177045]					0.994293	0.0509594	0.0725931	0.9999	0.222807	0.000945785	0.0149	1.00218	-1.21976	-1.1655	1.02363	-1.1576	-1.39311	-1.2
Gpr158	G protein-coupled receptor 158 (Gpr158), [NM_001004761]					0.917318	0.180822	0	0.9999	0.580336	0.000945785	0.0154	1.10965	1.19571	1.40715	1.19043	1.10427	1.3832	1.25
Aste1	18-day embryo whole body cDNA, RIKEN full-length enriched library, clone:1100001A21 product:similar to CDNA FLJ14900 FIS, CLONE PLACE1005176, HIGHLY SIMILAR TO HOMO SAPIENS HYPOTHALA PROTEIN HT001 (FRAGMENT) [Homo sapiens], full...					0.917318	0.119649	0	0.9999	0.557461	0.000945785	0.016	1.08564	1.18042	1.28312	-1.024	1.08885	1.30294	1.2
Igh	immunoglobulin heavy chain complex, (cDNA clone MGC:6727 IMAGE:3588636), complete cds. [BC004786]					0.917318	0.116749	0	0.9999	0.540177	0.000945785	0.0176	1.06837	1.17984	1.30554	1.09623	1.09074	1.29973	1.19
Cnbp	cellular nucleic acid binding protein (Cnbp), [NM_013493]					0.917318	0.296181	0.00654931	0.9999	0.479492	0.000945785	0.0209	-1.08944	-1.21348	-1.4705	1.06035	-1.18161	-1.59004	-1.35
Cope	coatomer protein complex, subunit epsilon (Cope), [NM_021538]					0.917318	0.0900443	0.0039551	0.9999	0.46349	0.000945785	0.0209	-1.11574	-1.396	-1.59819	-1.33814	-1.21618	-1.69843	-1.4
Setd1a	SET domain containing 1A (Setd1a), [NM_178029]					0.933305	0.0959519	0	0.9999	0.512068	0.000945785	0.0232	-1.03335	-1.21216	-1.31887	1.07371	-1.10875	-1.34382	-1.21
1700012A03Rik	RIKEN cDNA 1700012A03 gene (1700012A03Rik), [NM_029587]					0.917318	0.174945	0	0.9999	0.498269	0.000945785	0.0296	1.04627	1.10135	1.17606	1.08242	1.06585	1.19016	1.12
Olfr100	olfactory receptor 100 (Olfr100), [NM_207673]					0.917318	0.128016	0	0.9999	0.465235	0.000945785	0.03	1.15048	1.29494	1.58708	1.23107	1.18053	1.54371	1.31
A930017N06Rik	RIKEN cDNA A930017N06 gene (A930017N06Rik), [NM_175522]					0.917318	0.173729	0.00234007	0.9999	0.393072	0.000945785	0.03	1.05643	1.10283	1.1748	1.06939	1.07955	1.20296	1.11
BC021611	cDNA sequence BC021611 (BC021611), [NM_144932]					0.917318	0.033	0	0.9999	0.520837	0.000945785	0.0308	-1.14866	-1.31537	-1.40528	-1.00487	-1.12135	-1.38435	-1.23
Spg7	spastic paraplegia 7 homolog (human) (Spg7), [NM_153176]					0.917318	0.173614	0.00874286	0.9999	0.317375	0.000945785	0.0322	-1.09638	-1.16069	-1.26565	-1.04596	-1.14647	-1.35981	-1.19
Usp27x	ubiquitin specific peptidase 27, X chromosome (Usp27x), [NM_019461]					0.917318	0.0740011	0.0125326	0.9999	0.584921	0.000945785	0.0329	1.02777	1.09381	1.1019	1.04885	1.03946	1.12815	1.09
Capzb	capping protein (actin filament) cle Z-line, beta (Capzb), transcript variant 2, [NM_009798]					0.917318	0.0974537	0.00234007	0.9999	0.312863	0.000945785	0.0337	-1.09142	-1.25718	-1.33828	-1.0755	-1.1844	-1.47455	-1.24
Abt1	activator of basal transcription (Abt1), [NM_013924]					0.917318	0.18445	0.00654931	0.9999	0.303647	0.000945785	0.038	-1.07284	-1.18653	-1.32169	-1.03673	-1.17213	-1.42822	-1.22
Stx3	syntaxin 3 (Stx3), transcript variant A, [NM_152220]					0.917318	0.119169	0	0.9999	0.492729	0.000945785	0.038	1.09496	1.11301	1.16508	-1.00024	1.06437	1.17909	1.11
EG432637	predicted gene, EG432637 (EG432637), [NM_001004167]					0.917318	0.0699449	0	0.9999	0.490541	0.000945785	0.0395	1.17674	1.3438	1.61064	1.16952	1.16498	1.48876	1.28
Nol1	nucleolar protein 1 (Nol1), [NM_138747]					0.929002	0.168251	0.019251	0.9999	0.490294	0.000945785	0.0402	1.07134	-1.34048	-1.48383	-1.11188	-1.2179	-1.6538	-1.36
Ppp4c	protein phosphatase 4, catalytic subunit (Ppp4c), [NM_019674]					0.917318	0.282725	0.00776329	0.9999	0.397854	0.000945785	0.0419	-1.06128	-1.1215	-1.23908	-1.01656	-1.11768	-1.30468	-1.17
Idh3b	isocitrate dehydrogenase 3 (NAD+) beta (Idh3b), [NM_130884]					0.565055	0.0744613	0.0039551	0.9999	0.427964	0.000945785	0.0433	-1.27692	-1.25749	-1.3379	-1.04461	-1.13912	-1.37082	-1.2
Crybb3	crystallin, beta B3 (Crybb3), [NM_021352]					0.917318	0.120506	0	0.9999	0.565128	0.000945785	0.0517	1.09112	1.16448	1.30477	1.11594	1.0794	1.23872	1.15
LOC625853	PREDICTED: similar to olfactory receptor Olr505 (LOC625853), [XR_004047]					0.917318	0.210877	0	0.9999	0.43578	0.000945785	0.052	1.08475	1.16177	1.31254	-1.03426	1.12629	1.33346	1.18
Bccip	BRCA2 and CDKN1A interacting protein (Bccip), [NM_025392]					0.922349	0.320142	0.00776329	0.9999	0.422148	0.000945785	0.0532	-1.04723	-1.13968	-1.29846	-1.05295	-1.13785	-1.35657	-1.19
Larp2	La ribonucleoprotein domain family, member 2 (Larp2), [NM_001040399]					0.917318	0.0411942	0.00234007	0.9999	0.43578	0.000945785	0.0615	-1.18049	-1.3686	-1.41002	-1.12933	-1.16485	-1.43825	-1.23
Serf2	small EDRK-rich factor 2 (Serf2), [NM_011354]					0.917318	0.372525	0.0039551	0.9999	0.228086	0.000945785	0.0653	-1.16735	-1.15941	-1.40305	-1.08175	-1.23612	-1.52189	-1.23
AA673488	expressed sequence AA673488 (AA673488), [NM_001081118]					0.917318	0.258066	0.0255781	0.9999	0.357249	0.000945785	0.0663	1.0609	-1.17725	-1.27966	1.06547	-1.16925	-1.41298	-1.21
Vps33b	vacuolar protein sorting 33B (yeast) (Vps33b), [NM_178070]					0.917318	0.101874	0.00776329	0.9999	0.224639	0.000945785	0.0666	-1.13453	-1.17261	-1.23439	-1.02995	-1.14572	-1.30528	-1.14
Pex2	peroxin 2 (Pex2), [NM_021483]					0.917318	0.0788582	0	0.9999	0.45944	0.000945785	0.0693	1.11323	1.2311	1.3659	-1.07372	1.12161	1.31673	1.17
Ict1	immature colon carcinoma transcript 1 (Ict1), [NM_026729]					0.95312	0.191902	0.00234007	0.9999	0.374281	0.000945785	0.0788	-1.0292	-1.2122	-1.4008	-1.09943	-1.17944	-1.41828	-1.2
Lars	leucyl-tRNA synthetase (Lars), [NM_134137]					0.929596	0.262848	0.00654931	0.9999	0.25133	0.000945785	0.0809	1.05312	-1.20527	-1.40597	-1.10338	-1.24051	-1.52441	-1.23
1810008A18Rik	RIKEN cDNA 1810008A18 gene (1810008A18Rik), [NM_133998]					0.884054	0.0411942	0	0.9999	0.174553	0.000945785	0.0835	-1.29716	-1.42902	-1.66676	1.04908	-1.30561	-1.62421	-1.24
Serhl	serine hydrolase-like (Serhl), [NM_023475]					0.917318	0.141023	0.00654931	0.9999	0.263899	0.000945785	0.0949	1.05902	1.14645	1.21312	-1.01202	1.12609	1.25966	1.12
Sars	seryl-aminoacyl-tRNA synthetase (Sars), [NM_011319]					0.917318	0.0629925	0.00234007	0.9999	0.115273	0.000945785	0.1021	-1.07986	-1.32365	-1.42455	1.03077	-1.2894	-1.55076	-1.2
Krt13	keratin 13 (Krt13), [NM_010662]					0.912427	0.0195578	0	0.9999	0.209891	0.000945785	0.1197	1.07899	1.13781	1.16276	1.03588	1.08186	1.15259	1.07
Dedd2	ES cells cDNA, RIKEN full-length enriched library, clone:2410050E11 product:similar to death effector domain-containing and DNA-binding protein 2, full insert sequence. [AK010701]					0.920178	0.0195578	0.0503832	0.9999	0.0762754	0.000945785	0.1437	-1.06595	-1.46103	-1.30466	1.10041	-1.38565	-1.66864	-1.2
Usp22	ubiquitin specific peptidase 22 (Usp22), [NM_001004143]					0.917318	0	0.0039551	0.9999	0.056848	0.000945785	0.1669	-1.12715	-1.31151	-1.26604	-1.02947	-1.24067	-1.38567	-1.12
Zfp623	zinc finger protein 623 (Zfp623), [NM_030199]					0.917318	0	0	0.9999	0.110561	0.000945785	0.1775	-1.17075	-1.55764	-1.8107	1.10219	-1.30442	-1.5303	-1.17
Nudt16l1	nudix (nucleoside diphosphate linked moiety X)-type motif 16-like 1 (Nudt16l1), [NM_025839]					0.917318	0.130785	0.00540152	0.9999	0.117698	0.000945785	0.1811	-1.13857	-1.21202	-1.33676	-1.00346	-1.24577	-1.41628	-1.14
Cuta	cutA divalent cation tolerance homolog (E. coli) (Cuta), transcript variant 1, [NM_026307]					0.93515	0.128918	0.0141805	0.9999	0.202886	0.000945785	0.2046	-1.0457	-1.27643	-1.36515	-1.20015	-1.26376	-1.47346	-1.17
1110014J01Rik	RIKEN cDNA 1110014J01 gene (1110014J01Rik), [NM_029101]					0.927663	0.188197	0.0125326	0.9999	0.196241	0.000945785	0.217	-1.04885	-1.20488	-1.31996	-1.16393	-1.23045	-1.39631	-1.13
4930519G04Rik	RIKEN cDNA 4930519G04 gene (4930519G04Rik), [NM_026263]					0.979004	0.347576	0.00654931	0.9999	0.402561	0.000945785	0.2196	1.00539	1.06525	1.13911	1.07874	1.06963	1.17901	1.07
Dhx33	DEAH (Asp-Glu-Ala-His) box polypeptide 33 (Dhx33), [NM_178367]					0.917318	0.092687	0	0.9999	0.159825	0.000945785	0.2269	-1.18881	-1.27627	-1.49372	1.11559	-1.24758	-1.41794	-1.14
Daxx	Fas death domain-associated protein (Daxx), [NM_007829]					0.991866	0	0.0261143	0.9999	0	0.000945785	0.2948	1.01622	3.38814	2.38908	-1.09272	5.39551	3.667	-1.47
Crcp	calcitonin gene-related peptide-receptor component protein (Crcp), [NM_007761]					0.935753	0.0195578	0.00654931	0.9999	0.0853446	0.000945785	0.3441	1.04269	-1.46945	-1.38827	1.02853	-1.31118	-1.45693	-1.11
BC006779	cDNA sequence BC006779 (BC006779), [NM_183162]					0.986195	0	0.00234007	0.9999	0	0.000945785	0.3724	1.01938	2.66618	2.3034	-1.27118	3.31134	2.59434	-1.28
Gbp5	guanylate nucleotide binding protein 5 (Gbp5), [NM_153564]					0.917318	0	0.0171573	0.9999	0	0.000945785	0.4825	1.25038	3.49328	2.56276	1.06286	4.19952	3.27339	-1.28
Trak1	trafficking protein, kinesin binding 1 (Trak1), [NM_175114]					0.715467	0	0.0039551	0.9999	0.0395301	0.000945785	0.4938	-1.35781	-1.59009	-1.49654	-1.00579	-1.41054	-1.54014	-1.09
Herc2	hect (homologous to the E6-AP (UBE3A) carboxyl terminus) domain and RCC1 (CHC1)-like domain (RLD) 2 (Herc2), [NM_010418]					0.917318	0.0756532	0.00654931	0.9999	0.0274628	0.000945785	0.5065	-1.11724	-1.19253	-1.22454	-1.01649	-1.23116	-1.29329	-1.05
Chd1l	chromodomain helicase DNA binding protein 1-like (Chd1l), [NM_026539]					0.917318	0	0.00654931	0.9999	0.0505765	0.000945785	0.5264	-1.08433	-1.41122	-1.38328	1.14134	-1.33984	-1.43842	-1.07
Csrp2bp	cysteine and glycine-rich protein 2 binding protein (Csrp2bp), [NM_181417]					0.917318	0.03553	0.00540152	0.9999	0.0142437	0.000945785	0.552	-1.05752	-1.25542	-1.30925	-1.14276	-1.33516	-1.40659	-1.05
Cdc42ep1	CDC42 effector protein (Rho GTPase binding) 1, (cDNA clone MGC:28884 IMAGE:4910994), complete cds. [BC016250]					0.917318	0.0247884	0.00234007	0.9999	0.0170886	0.000945785	0.5633	-1.22649	-1.44331	-1.50415	-1.02915	-1.43458	-1.54329	-1.08
Gtf2ird1	general transcription factor II I repeat domain-containing 1 (Gtf2ird1), transcript variant 1, [NM_020331]					0.917318	0.766471	0.742247	0.9999	0.0377053	0.000945785	0.6048	-1.11389	-1.05086	-1.0485	1.10913	-1.36325	-1.44371	-1.06
Lrrc45	leucine rich repeat containing 45 (Lrrc45), [NM_153545]					0.917318	0.0740011	0.0039551	0.9999	0.0198123	0.000945785	0.7291	-1.13174	-1.2695	-1.31152	-1.00894	-1.32771	-1.37332	-1.03
Klf3	Kruppel-like factor 3 (basic) (Klf3), [NM_008453]					0.975365	0.037971	0.0675308	0.9999	0.022519	0.000945785	0.7458	-1.01625	-1.37801	-1.26143	-1.18695	-1.38911	-1.44426	-1.04
Mrpl49	mitochondrial ribosomal protein L49 (Mrpl49), [NM_026246]					0.813799	0.0121125	0.0039551	0.9999	0.00653926	0.000945785	0.7942	-1.27981	-1.45218	-1.48839	-1.02139	-1.49886	-1.54448	-1.03
Mir16	membrane interacting protein of RGS16 (Mir16), [NM_019580]					0.917318	0.0850775	0.00540152	0.9999	0.0198123	0.000945785	0.8696	-1.14712	-1.36949	-1.48679	-1.03062	-1.56882	-1.60676	-1.02
Lrrk1	leucine-rich repeat kinase 1 (Lrrk1), [NM_146191]					0.446191	0.0247884	0	0.9999	0.268911	0.000945785	0.8708	-1.24317	-1.24871	-1.29241	-1.08221	-1.14707	-1.26828	-1.02
Sirt7	sirtuin 7 (silent mating type information regulation 2, homolog) 7 (S. cerevisiae) (Sirt7), [NM_153056]					0.951478	0.0283296	0.015675	0.9999	0.0108213	0.000945785	0.9326	-1.03869	-1.50266	-1.43322	-1.14568	-1.65795	-1.63639	1.01
2410022M11Rik	adult male corpora quadrigemina cDNA, RIKEN full-length enriched library, clone:B230307L01 product:hypothetical protein, full insert sequence. [AK163489]					0.917318	0.127251	0.377657	0.9999	0.00653926	0.000945785	0.938	1.22263	-1.37112	-1.18295	-1.00271	-1.6554	-1.67885	-1.01
Uqcr	ubiquinol-cytochrome c reductase (6.4kD) subunit (Uqcr), [NM_025650]					0.917318	0.514581	0	0.9999	0.424452	0.00163356	0.0797	-1.15862	-1.10193	-1.39473	-1.01786	-1.14969	-1.37182	-1.19
Crispld1	cysteine-rich secretory protein LCCL domain containing 1 (Crispld1), [NM_031402]					0.990028	0.609616	0.00234007	0.9999	0.731535	0.00163356	0.0033	1.00265	1.03591	1.15379	-1.00134	1.03002	1.16745	1.13
Sfrp5	secreted frizzled-related sequence protein 5 (Sfrp5), [NM_018780]					0.917318	0.365051	0	0.9999	0.669865	0.00163356	0.0101	1.06727	1.09707	1.24897	1.09153	1.05665	1.25124	1.18
Tmed1	transmembrane emp24 domain containing 1 (Tmed1), [NM_010744]					0.917318	0.161003	0	0.9999	0.824475	0.00163356	0	-1.07444	-1.17746	-1.36475	1.03901	-1.03667	-1.35518	-1.31
Ube2v1	ubiquitin-conjugating enzyme E2 variant 1 (Ube2v1), [NM_023230]					0.912427	0.176766	0.00234007	0.9999	0.827036	0.00163356	0	-1.18822	-1.18385	-1.36404	-1.07342	1.04056	-1.34776	-1.4
Olfr943	olfactory receptor 943 (Olfr943), [NM_146326]					0.935753	0.590036	0.471288	0.9999	0.919874	0.00163356	0	-1.0152	-1.03305	-1.03769	-1.00102	-1.00888	1.13483	1.14
Hemt1	hematopoietic cell transcript 1 (Hemt1), [NM_010416]					0.917318	0.544055	0.834589	0.9999	0.418237	0.00163356	0	1.05802	1.05365	1.01657	1.04269	-1.08638	1.21482	1.32
Ccdc12	coiled-coil domain containing 12 (Ccdc12), [NM_028312]					0.93112	0.131208	0.0039551	0.9999	0.891462	0.00163356	0	-1.03813	-1.20759	-1.33258	-1.01986	-1.02596	-1.3585	-1.32
C030046I01Rik	RIKEN cDNA C030046I01 gene (C030046I01Rik), [NM_177994]					0.994149	0.072609	0	0.9999	0.951325	0.00163356	0	-1.0014	1.1322	1.16148	-1.02395	-1.00646	1.19121	1.2
ENSMUST00000037174	nebulette [Source:MarkerSymbol;Acc:MGI:1921353] [ENST00000037174]					0.99176	0.601365	0.504421	0.9999	0.861094	0.00163356	0	1.00188	-1.03151	-1.03479	1.02409	1.01421	1.15926	1.14
Muc5b	mucin 5, subtype B, tracheobronchial (Muc5b), [NM_028801]					0.912427	0.629769	0.272745	0.9999	0.0963621	0.00163356	0	1.09106	1.03324	1.06287	1.0314	-1.11617	1.1706	1.31
Iapp	islet amyloid polypeptide (Iapp), [NM_010491]					0.917318	0.286011	0.00234007	0.9999	0.769603	0.00163356	0.0033	1.04777	1.08979	1.1842	1.08984	1.03149	1.20667	1.17
AK078618	adult male adrenal gland cDNA, RIKEN full-length enriched library, clone:7330403C04 product:unclassifiable, full insert sequence. [AK078618]					0.917318	0.153421	0.00776329	0.9999	0.797968	0.00163356	0.0045	1.09194	1.14916	1.23836	1.117	1.03591	1.26207	1.22
Wnt7a	wingless-related MMTV integration site 7A (Wnt7a), [NM_009527]					0.917318	0.132354	0.00654931	0.9999	0.786775	0.00163356	0.0045	1.04956	1.10639	1.15776	1.04638	1.02532	1.17754	1.15
Txk	TXK tyrosine kinase (Txk), [NM_013698]					0.917318	0.205824	0.0039551	0.9999	0.693448	0.00163356	0.0054	1.052	1.08584	1.15515	1.06725	1.03425	1.18065	1.14
Gtpbp6	GTP binding protein 6 (putative) (Gtpbp6), [NM_145147]					0.846978	0.0445156	0.00234007	0.9999	0.674891	0.00163356	0.0094	1.16627	1.2283	1.22615	1.03146	1.06079	1.29061	1.22
Sumo2	SMT3 suppressor of mif two 3 homolog 2 (yeast) (Sumo2), [NM_133354]					0.882592	0.0562975	0	0.9999	0.719121	0.00163356	0.0101	-1.23567	-1.30581	-1.40446	-1.04786	-1.07184	-1.39965	-1.31
Col10a1	procollagen, type X, alpha 1 (Col10a1), [NM_009925]					0.992632	0.44627	0.846056	0.9999	0.606599	0.00163356	0.0115	-1.00181	1.0541	-1.01199	1.04909	1.04527	1.17638	1.13
NAP047992-1	Unknown					0.917318	0.19707	0.00234007	0.9999	0.651801	0.00163356	0.0115	1.10939	1.20285	1.41431	-1.04619	1.08995	1.43243	1.31
Irx6	Iroquois related homeobox 6 (Drosophila) (Irx6), [NM_022428]					0.917318	0.165382	0	0.9999	0.609591	0.00163356	0.0127	1.08736	1.17908	1.36683	-1.0337	1.08737	1.35581	1.25
4930558J22Rik	cDNA, RIKEN full-length enriched library, histone 1, H4b [AK133404]					0.925009	0.714977	0.376737	0.9999	0.610058	0.00163356	0.0138	-1.01789	-1.02031	-1.0413	1.03468	1.0355	1.1346	1.1
ENSMUSG00000044227	BB615096 RIKEN full-length enriched, adult male testis cDNA clone 4930422A03 5', sequence [BB615096]					0.917318	0.210137	0	0.9999	0.720324	0.00163356	0.0143	1.06572	1.12258	1.24543	1.09685	1.04358	1.22284	1.18
Dnali1	dynein, axonemal, light intermediate polypeptide 1 (Dnali1), [NM_175223]					0.917318	0.151338	0	0.9999	0.678525	0.00163356	0.0176	1.15224	1.17319	1.31666	1.11576	1.06421	1.28228	1.2
AW552889	UI-M-AQ1-aec-e-03-0-UI.s1 NIH_BMAP_MHI_N cDNA clone UI-M-AQ1-aec-e-03-0-UI 3', sequence [CO038890]					0.917318	0.183436	0	0.9999	0.593686	0.00163356	0.019	1.07676	1.17064	1.32199	1.1382	1.08878	1.32976	1.22
Osm	oncostatin M (Osm), [NM_001013365]					0.917318	0.130785	0.0039551	0.9999	0.590054	0.00163356	0.0241	1.07346	1.12913	1.18172	1.07639	1.06113	1.20393	1.13
Olfr978	olfactory receptor 978 (Olfr978), [NM_147105]					0.917318	0.0900443	0	0.9999	0.659671	0.00163356	0.0241	1.14619	1.27554	1.4552	1.16928	1.09286	1.38061	1.26
Tatdn3	cDNA, RIKEN full-length enriched library, :hypothetical Metallo-dependent hydrolases structure containing protein, [AK005193]					0.917318	0.03553	0	0.9999	0.326381	0.00163356	0.0359	-1.10951	-1.21895	-1.27118	-1.05416	-1.12641	-1.30763	-1.16
4930519G04Rik	RIKEN cDNA 4930519G04 gene (4930519G04Rik), [NM_026263]					0.966371	0.328312	0.00234007	0.9999	0.218453	0.00163356	0.0359	1.00981	1.07665	1.17401	1.04762	1.10608	1.18031	1.1
NP431243	GB|AY073383.1|AAL61046.1 olfactory receptor MOR258-4P [ culus] [NP431243]					0.935753	0.261013	0.00776329	0.9999	0.437292	0.00163356	0.0365	1.02706	1.12034	1.22717	1.10091	1.10406	1.28132	1.16
ENSMUSG00000044227	BB615096 RIKEN full-length enriched, adult male testis cDNA clone 4930422A03 5', sequence [BB615096]					0.917318	0.165743	0	0.9999	0.695393	0.00163356	0.073	1.04691	1.13384	1.21828	1.07937	1.05057	1.24094	1.14
Zfp96	zinc finger protein 96 (Zfp96), [NM_016684]					0.948594	0.0121125	0.00234007	0.9999	0.308658	0.00163356	0.0802	-1.02725	-1.32835	-1.33419	1.02459	-1.17096	-1.38008	-1.18
Lime1	Lck interacting transmembrane adaptor 1 (Lime1), [NM_023684]					0.917318	0.0283296	0	0.9999	0.324616	0.00163356	0.0835	-1.06106	-1.30938	-1.49749	1.05898	-1.16188	-1.35843	-1.17
4921537D05Rik	adult male hippocampus cDNA, RIKEN full-length enriched library, clone:C630047E11 product:hypothetical protein, full insert sequence. [AK141627]					0.917318	0.178521	0.00234007	0.9999	0.559257	0.00163356	0.0888	1.08306	1.1682	1.35053	1.12884	1.09742	1.26456	1.15
Ddx31	DEAD/H (Asp-Glu-Ala-Asp/His) box polypeptide 31 (Ddx31), [NM_001033294]					0.917318	0.0872529	0.00540152	0.9999	0.281347	0.00163356	0.1041	-1.09563	-1.22031	-1.26464	1.02783	-1.16397	-1.33846	-1.15
Arsb	arylsulfatase B (Arsb), [NM_009712]					0.917318	0.0858443	0	0.9999	0.364635	0.00163356	0.1678	1.0398	1.11838	1.17754	1.04525	1.07655	1.15138	1.07
Mpnd	MPN domain containing (Mpnd), [NM_026530]					0.929596	0.258066	0	0.9999	0.170821	0.00163356	0.1968	-1.05561	-1.21699	-1.48664	-1.04228	-1.30078	-1.53003	-1.18
Th1l	TH1-like homolog (Drosophila) (Th1l), [NM_020580]					0.917318	0.0525871	0.0141805	0.9999	0.169005	0.00163356	0.2095	-1.08539	-1.23743	-1.24694	1.04125	-1.18502	-1.3164	-1.11
Rnf215	RIKEN cDNA 0610009J22 gene (0610009J22Rik), [NM_027859]					0.917318	0	0.0307316	0.9999	0.125811	0.00163356	0.2618	-1.05339	-1.30715	-1.19208	1.04726	-1.19974	-1.31211	-1.09
Tbc1d14	TBC1 domain family, member 14 (Tbc1d14), [NM_133910]					0.884054	0.0797175	0	0.9999	0.032349	0.00163356	0.3155	-1.22904	-1.26391	-1.39633	-1.02181	-1.32476	-1.46747	-1.11
Ifi47	interferon gamma inducible protein 47 (Ifi47), [NM_008330]					0.995742	0.0195578	0.0913268	0.9999	0	0.00163356	0.4788	-1.00969	3.87284	2.4555	-1.23436	6.88427	4.86626	-1.41
Abhd6	abhydrolase domain containing 6 (Abhd6), [NM_025341]					0.917318	0	0.00234007	0.9999	0.0630839	0.00163356	0.4809	-1.27031	-1.53614	-1.53049	-1.11288	-1.39306	-1.52911	-1.1
Tns1	PREDICTED: tensin 1 (Tns1), [XM_619639]					0.884054	0.10623	0.00978531	0.9999	0.0684999	0.00163356	0.4972	-1.31066	-1.33655	-1.43611	1.13807	-1.41423	-1.55248	-1.1
Cd274	CD274 antigen (Cd274), [NM_021893]					0.987111	0.033	0.0463139	0.9999	0.0170886	0.00163356	0.6002	1.03782	4.04842	2.77739	-1.03906	4.03728	5.23724	1.3
Ifi204	interferon activated gene 204 (Ifi204), [NM_008329]					0.969322	0	0.0133999	0.9999	0.0108213	0.00163356	0.8149	1.04819	2.34663	2.03731	-1.00384	2.44879	2.29043	-1.07
Cxcl10	chemokine (C-X-C motif) ligand 10 (Cxcl10), [NM_021274]					0.984764	0	0.00776329	0.9999	0.022519	0.00163356	0.9034	1.06578	14.2116	7.52243	-1.66162	9.75107	8.85051	-1.1
Mx2	Myxovirus (influenza virus) resistance 2 (Mx2), [NM_013606]					0.989772	0	0	0.9999	0.0198123	0.00163356	0.9038	1.03454	9.83471	9.94457	-1.1554	5.588	6.01185	1.08
Aox1	aldehyde oxidase 1 (Aox1), [NM_009676]					0.917318	0.0195578	0.0934474	0.9999	0	0.00163356	0.9534	-1.21008	-1.45601	-1.25964	-1.17511	-1.50505	-1.49263	1.01
Pctk3	PCTAIRE-motif protein kinase 3 (Pctk3), [NM_008795]					0.917318	0.0195578	0.0149883	0.9999	0	0.00163356	0.9735	-1.08564	-1.42433	-1.40271	1.04031	-1.59135	-1.58354	1
Iah1	0 day neonate head cDNA, RIKEN full-length enriched library, clone:4833421E05 product:weakly similar to SIMILARITY TO ISOAMYL ACETATE-HYDROLYZING ESTERASE [Arabidopsis thaliana], full insert sequence [AK014743]					0.917318	0.473324	0	0.9999	0.479451	0.00222449	0.0707	1.06281	1.10383	1.29978	1.11593	1.12488	1.32354	1.18
Olfr1306	olfactory receptor 1306 (Olfr1306), [NM_001011803]					0.917318	0.335565	0.00540152	0.9999	0.757938	0.00222449	0.008	1.05036	1.1008	1.24261	1.1116	1.04142	1.25275	1.2
2810403A07Rik	RIKEN cDNA 2810403A07 gene (2810403A07Rik), [NM_028814]					0.929596	0.105229	0	0.9999	0.555143	0.00222449	0.0362	-1.03776	-1.2223	-1.42449	1.05333	-1.10291	-1.31339	-1.19
Y07915	mRNA for TEL protein. [Y07915]					0.917318	0.164875	0	0.9999	0.418038	0.00222449	0.052	1.06076	1.14725	1.29912	1.12215	1.10584	1.26727	1.15
Btbd16	BTB (POZ) domain containing 16 [Source:MarkerSymbol;Acc:MGI:3045247] [ENST00000048453]					0.917318	0.775686	0.896164	0.9999	0.825101	0.00222449	0	1.06194	1.03271	-1.01334	1.07707	-1.03238	1.25175	1.29
Ube2m	ubiquitin-conjugating enzyme E2M (UBC12 homolog, yeast), (cDNA clone MGC:37197 IMAGE:4954929), complete cds. [BC026581]					0.960329	0.0283296	0	0.9999	0.707391	0.00222449	0	1.03934	1.66029	2.07116	1.51556	-1.12918	1.68363	1.9
Mad1l1	mitotic arrest deficient 1-like 1 (Mad1l1), [NM_010752]					0.813799	0.0545616	0	0.9999	0.997476	0.00222449	0	-1.21578	-1.24452	-1.3861	1.00039	1.00077	-1.33598	-1.34
Olfr750	olfactory receptor 750 (Olfr750), [NM_207558]					0.917318	0.20953	0	0.9999	0.826276	0.00222449	0	1.06561	1.11931	1.23086	1.09802	1.02801	1.24769	1.21
Phxr2	Mouse period repetitive (lambda Sp28). [X12808]					0.917318	0.524369	0.297552	0.9999	0.996238	0.00222449	0.0019	-1.02986	-1.03704	-1.05034	1.01869	-1.00036	1.12669	1.13
Mrps24	mitochondrial ribosomal protein S24 (Mrps24), [NM_026080]					0.917318	0.108135	0.00234007	0.9999	0.835291	0.00222449	0.0033	1.07433	1.18483	1.3503	1.13318	1.03227	1.27955	1.24
Dhh	desert hedgehog (Dhh), [NM_007857]					0.917318	0.259242	0.0039551	0.9999	0.850068	0.00222449	0.0033	1.07299	1.10918	1.2204	1.10261	1.02449	1.23883	1.21
Tmem110	transmembrane protein 110 (Tmem110), [NM_028839]					0.854132	0.419095	0.00776329	0.9999	0.764445	0.00222449	0.0045	-1.23011	-1.12715	-1.32521	-1.0529	-1.05607	-1.38196	-1.31
Tmem11	transmembrane protein 11 (Tmem11), [NM_173453]					0.955665	0.18603	0	0.9999	0.844958	0.00222449	0.0054	1.03073	-1.24352	-1.4448	-1.06356	-1.04557	-1.44565	-1.38
Usp16	Ubiquitin specific peptidase 16 (Usp16), [NM_024258]					0.974034	0.209086	0	0.9999	0.724169	0.00222449	0.0154	1.01713	-1.20784	-1.43491	-1.12624	-1.07576	-1.40613	-1.31
Ikzf4	IKAROS family zinc finger 4 (Ikzf4), [NM_011772]					0.917318	0.0788582	0.0106857	0.9999	0.764466	0.00222449	0.0176	1.12667	1.27615	1.33251	1.15437	1.05784	1.35155	1.28
Tnp2	transition protein 2 (Tnp2), [NM_013694]					0.917318	0.14424	0	0.9999	0.571653	0.00222449	0.018	1.04943	1.12094	1.19871	1.06463	1.06452	1.21734	1.14
Olfr894	olfactory receptor 894 (Olfr894), [NM_146868]					0.917318	0.03553	0	0.9999	0.627141	0.00222449	0.0275	1.26057	1.54733	1.89337	1.34879	1.1585	1.66812	1.44
Slc35a2	solute carrier family 35 (UDP-galactose transporter), member A2 (Slc35a2), transcript variant 1, [NM_078484]					0.917318	0.0545616	0	0.9999	0.61198	0.00222449	0.0275	1.09181	1.14125	1.22467	1.12382	1.05305	1.18189	1.12
Ube2q1	ubiquitin-conjugating enzyme E2Q (putative) 1 (Ube2q1), [NM_027315]					0.756445	0.217923	0.00234007	0.9999	0.558891	0.00222449	0.0296	-1.20249	-1.14585	-1.28991	-1.00479	-1.09179	-1.29583	-1.19
1700011A15Rik	RIKEN cDNA 1700011A15 gene (1700011A15Rik), [NM_025487]					0.917318	0.16361	0	0.9999	0.608248	0.00222449	0.0326	1.06299	1.14298	1.25152	-1.04788	1.07	1.24834	1.17
Msi1	ashi homolog 1(Drosophila) (Msi1), [NM_008629]					0.959799	0.111604	0.0133999	0.9999	0.580336	0.00222449	0.034	1.04681	1.54337	1.715	1.55629	1.23478	1.9001	1.54
Rpl21	ribosomal protein L21 (Rpl21), [NM_019647]					0.917318	0.158751	0.00234007	0.9999	0.490173	0.00222449	0.0359	-1.10685	-1.18889	-1.30693	-1.00881	-1.1208	-1.36036	-1.21
1300018I17Rik	RIKEN cDNA 1300018I17 gene, (cDNA clone MGC:67558 IMAGE:6402384), complete cds. [BC057621]					0.917318	0	0	0.9999	0.602567	0.00222449	0.0448	-1.201	-1.39968	-1.45446	1.07498	-1.10431	-1.35691	-1.23
M29244	Unknown					0.917318	0.212254	0	0.9999	0.546859	0.00222449	0.0457	1.09038	1.18589	1.38347	1.18591	1.11635	1.36191	1.22
Zscan21	zinc finger and SCAN domain containing 21 (Zscan21), transcript variant 1, [NM_011757]					0.917318	0.0121125	0	0.9999	0.562081	0.00222449	0.0556	-1.1419	-1.52193	-1.66205	1.04829	-1.13541	-1.42174	-1.25
Zadh2	zinc binding alcohol dehydrogenase, domain containing 2 (Zadh2), [NM_146090]					0.895149	0.046956	0.00978531	0.9999	0.423014	0.00222449	0.0785	-1.19089	-1.26327	-1.2757	1.03132	-1.13487	-1.3327	-1.17
Hes2	hairy and enhancer of split 2 (Drosophila) (Hes2), [NM_008236]					0.917318	0.149849	0.0039551	0.9999	0.432034	0.00222449	0.0841	1.24993	1.39251	1.64982	1.31882	1.26647	1.68272	1.33
Epn1	epsin 1 (Epn1), [NM_010147]					0.813799	0	0	0.9999	0.374281	0.00222449	0.1172	-1.27503	-1.3986	-1.51214	-1.02251	-1.18703	-1.4153	-1.19
8430416H19Rik	RIKEN cDNA 8430416H19 gene (8430416H19Rik), [NM_198636]					0.917318	0.0195578	0	0.9999	0.324616	0.00222449	0.1215	1.11842	1.28359	1.41022	1.08279	1.13467	1.27808	1.13
Hyi	hydroxypyruvate isomerase homolog (E. coli) (Hyi), [NM_026601]					0.917318	0.11178	0.00654931	0.9999	0.266475	0.00222449	0.1254	-1.05968	-1.24657	-1.32214	-1.04176	-1.1992	-1.39668	-1.16
Trim25	tripartite motif protein 25 (Trim25), [NM_009546]					0.986195	0.033	0.116792	0.9999	0.32395	0.00222449	0.1373	1.01422	1.65615	1.36482	-1.04559	1.33399	1.73589	1.3
Wbp1	WW domain binding protein 1 (Wbp1), transcript variant 1, [NM_016757]					0.693681	0.398407	0.0141805	0.9999	0.233235	0.00222449	0.1673	-1.27013	-1.13383	-1.30335	-1.06742	-1.21146	-1.39073	-1.15
Wbscr27	Williams Beuren syndrome chromosome region 27 (human) (Wbscr27), [NM_024479]					0.771633	0.0121125	0	0.9999	0.131272	0.00222449	0.2878	-1.24466	-1.32863	-1.41353	-1.02625	-1.23691	-1.36772	-1.11
Cyb5r3	cytochrome b5 reductase 3 (Cyb5r3), [NM_029787]					0.236867	0.03553	0.020564	0.9999	0.108878	0.00222449	0.2921	-1.42936	-1.38438	-1.33683	-1.15757	-1.31499	-1.49015	-1.13
Anks3	ankyrin repeat and sterile alpha motif domain containing 3 (Anks3), [NM_028301]					0.959898	0.135728	0.0272434	0.9999	0.175032	0.00222449	0.2932	1.0217	-1.21874	-1.2628	1.01082	-1.21661	-1.34715	-1.11
Cda	cytidine deaminase (Cda), [NM_028176]					0.917318	0.611808	0.272088	0.9999	0.142643	0.00222449	0.2971	1.17047	1.1016	1.1863	-1.21841	-1.31656	-1.50992	-1.15
Spna2	spectrin alpha 2 (Spna2), [NM_001076554]					0.917318	0.03553	0.0220069	0.9999	0.145699	0.00222449	0.3097	-1.10354	-1.31981	-1.2896	-1.0125	-1.24754	-1.38568	-1.11
Dnajb4	DnaJ (Hsp40) homolog, subfamily B, member 4 (Dnajb4), [NM_025926]					0.917318	0.105229	0.00874286	0.9999	0.177097	0.00222449	0.328	-1.24315	-1.33565	-1.44064	-1.16738	-1.2943	-1.46797	-1.13
Tjp3	tight junction protein 3 (Tjp3), [NM_013769]					0.917318	0.935542	0.926062	0.9999	0	0.00222449	0.3895	-1.16934	-1.02439	1.02422	-1.2274	-2.00795	-1.73282	1.16
Tpr	translocated promoter region (Tpr), [NM_133780]					0.917318	0.195165	0.0775984	0.9999	0.0877063	0.00222449	0.5347	1.10714	-1.23094	-1.26191	-1.19343	-1.34345	-1.4474	-1.08
C330016O10Rik	RIKEN cDNA C330016O10 gene (C330016O10Rik), [NM_145974]					0.917318	0.037971	0	0.9999	0.0343335	0.00222449	0.664	-1.10943	-1.27673	-1.35328	-1.03433	-1.28679	-1.34112	-1.04
Cbr1	carbonyl reductase 1 (Cbr1), [NM_007620]					0.917318	0	0	0.9999	0.00653926	0.00222449	0.9295	-1.15187	-1.60509	-1.66704	-1.14519	-1.59746	-1.62072	-1.01
Dbp	D site albumin promoter binding protein (Dbp), [NM_016974]					0.917318	0.0121125	0.165551	0.9999	0.00653926	0.00278121	0.8073	-1.19744	-2.47178	-1.47554	-1.39727	-2.2657	-2.12753	1.06
Rhod	ras homolog gene family, member D (Rhod), [NM_007485]					0.917318	0.608099	0.389198	0.9999	0.032349	0.00278121	0.8716	-1.08583	-1.09172	1.13186	1.02123	-1.39626	-1.42579	-1.02
Wdr20b	WD repeat domain 20b (Wdr20b), [NM_027614]					0.917318	0.16867	0	0.9999	0.744197	0.00278121	0.0101	1.11232	1.21617	1.46611	1.17368	1.06533	1.37447	1.29
Sp3	trans-acting transcription factor 3 (Sp3), transcript variant 1, [NM_001018042]					0.917318	0.750086	0.278837	0.9999	0.611771	0.00278121	0.0433	1.05934	-1.04019	1.11388	-1.00374	-1.08064	-1.26915	-1.17
Cnih3	cornichon homolog 3 (Drosophila) (Cnih3), [NM_028408]					0.977235	0.975601	0.677717	0.9999	0.867766	0.00278121	0	1.00746	-1.00316	-1.0309	1.08283	-1.01939	1.20083	1.22
Pcdhb16	protocadherin beta 16 (Pcdhb16), [NM_053141]					0.917318	0.891317	0.955173	0.9999	0.510976	0.00278121	0	1.05437	-1.01028	-1.00385	1.02395	-1.05601	1.15033	1.21
Pcdhga2	protocadherin gamma subfamily A, 2 (Pcdhga2), [NM_033585]					0.928276	0.551734	0.78609	0.9999	0.461137	0.00278121	0	1.02075	1.04096	1.01645	1.00919	-1.06176	1.14253	1.21
Rhcg	Rhesus blood group-associated C glycoprotein (Rhcg), [NM_019799]					0.917318	0.244765	0.00234007	0.9999	0.819804	0.00278121	0.008	1.05746	1.1336	1.29272	1.1209	1.03457	1.26753	1.23
Daam2	dishevelled associated activator of morphogenesis 2 (Daam2), [NM_001008231]					0.917318	0.142506	0	0.9999	0.767473	0.00278121	0.0133	1.09933	1.21009	1.38882	-1.05136	1.05635	1.35331	1.28
Ela3	elastase 3, pancreatic (Ela3), [NM_026419]					0.917318	0.131784	0.00776329	0.9999	0.74218	0.00278121	0.0133	1.03991	1.1141	1.17029	1.07419	1.03302	1.17871	1.14
NAP057242-1	Unknown					0.917318	0.210869	0.00234007	0.9999	0.730922	0.00278121	0.0138	1.07142	1.1509	1.28792	1.12436	1.05183	1.27297	1.21
Lin7a	adult male testis cDNA, RIKEN full-length enriched library, clone:4933425M06 product:VELI 1 (TAX INTERACTION PROTEIN 33), full insert sequence. [AK077191]					0.917318	0.37334	0.336883	0.9999	0.760159	0.00278121	0.0149	1.04653	-1.06105	-1.05392	1.02564	1.02624	1.14801	1.12
Prpf40b	PRP40 pre- processing factor 40 homolog B (yeast) (Prpf40b), [NM_018786]					0.929658	0.335912	0.0149883	0.9999	0.684349	0.00278121	0.018	1.02211	-1.07529	-1.14738	-1.05722	-1.03945	-1.17687	-1.13
Ppard	peroxisome proliferator activator receptor delta (Ppard), [NM_011145]					0.917318	0.111604	0	0.9999	0.642032	0.00278121	0.0195	1.05817	1.11263	1.16466	1.01435	1.04451	1.17528	1.13
Olfr996	olfactory receptor 996 (Olfr996), [NM_146437]					0.917318	0.092687	0	0.9999	0.628808	0.00278121	0.0223	1.16687	1.32117	1.57642	1.18439	1.11142	1.45508	1.31
Olfr531	olfactory receptor 531 (Olfr531), [NM_146953]					0.917318	0.202668	0.00654931	0.9999	0.708791	0.00278121	0.0227	1.07083	1.14588	1.26152	-1.06302	1.05531	1.26459	1.2
Nkx1-2	NK1 transcription factor related, locus 2 (Drosophila) (Nkx1-2), [NM_009123]					0.917318	0.151338	0	0.9999	0.678525	0.00278121	0.025	1.18779	1.33416	1.71624	-1.04869	1.12081	1.56598	1.4
Hs6st3	heparan sulfate 6-O-sulfotransferase 3 (Hs6st3), [NM_015820]					0.917318	0.116391	0	0.9999	0.629765	0.00278121	0.0262	1.13536	1.29803	1.53757	-1.04305	1.11433	1.44852	1.3
Vdr	Vitamin D receptor (Vdr), [NM_009504]					0.917318	0.0247884	0	0.9999	0.683774	0.00278121	0.0271	1.1491	1.30002	1.3804	1.08817	1.06865	1.29569	1.21
Pga5	pepsinogen 5, group I (Pga5), [NM_021453]					0.917318	0.110997	0.00654931	0.9999	0.523773	0.00278121	0.0275	1.08064	1.17815	1.23965	1.13515	1.09196	1.28244	1.17
Sumo3	SMT3 suppressor of mif two 3 homolog 3 (yeast) (Sumo3), [NM_019929]					0.917318	0.732719	0.777124	0.9999	0.641177	0.00278121	0.0288	-1.08281	1.04523	-1.03311	1.06663	-1.07963	-1.30072	-1.2
Dlc1	deleted in liver cancer 1 (Dlc1), [NM_015802]					0.917318	0.0699449	0	0.9999	0.603808	0.00278121	0.0402	1.0846	1.1846	1.27143	1.11697	1.0702	1.23325	1.15
Hmox2	heme oxygenase (decycling) 2 (Hmox2), [NM_010443]					0.917318	0.0487522	0	0.9999	0.438633	0.00278121	0.046	-1.12742	-1.27824	-1.39441	1.03065	-1.13408	-1.3587	-1.2
Mfsd1	major facilitator superfamily domain containing 1 (Mfsd1), [NM_025813]					0.840495	0.0195578	0	0.9999	0.561808	0.00278121	0.0506	-1.23725	-1.3774	-1.48641	-1.10572	-1.11631	-1.35652	-1.22
Clk3	CDC-like kinase 3 (Clk3), [NM_007713]					0.965545	0.10002	0.00874286	0.9999	0.614231	0.00278121	0.0562	-1.01796	-1.23597	-1.29189	-1.02486	-1.08963	-1.30008	-1.19
Zfp35	zinc finger protein 35 (Zfp35), [NM_011755]					0.917318	0.266545	0	0.9999	0.451126	0.00278121	0.0812	-1.0643	-1.18169	-1.40401	-1.06217	-1.15467	-1.3935	-1.21
Dbt	dihydrolipoamide branched chain transacylase E2 (Dbt), [NM_010022]					0.971542	0.228711	0.0237985	0.9999	0.480021	0.00278121	0.1006	1.02141	-1.24577	-1.38528	-1.20538	-1.18534	-1.47042	-1.24
Ndnl2	necdin-like 2 (Ndnl2), [NM_023239]					0.917318	0.0247884	0.0039551	0.9999	0.414489	0.00278121	0.1192	-1.12776	-1.33247	-1.33388	-1.03596	-1.15503	-1.35092	-1.17
Fnta	farnesyltransferase, CAAX box, alpha (Fnta), [NM_008033]					0.917318	0.0247884	0.00234007	0.9999	0.1698	0.00278121	0.1747	-1.16911	-1.4172	-1.41409	-1.19482	-1.28406	-1.51348	-1.18
Ccdc104	Coiled-coil domain containing 104 (Ccdc104), [NM_025740]					0.922349	0.131784	0.0039551	0.9999	0.205057	0.00278121	0.2286	-1.04071	-1.17884	-1.26345	1.01433	-1.17181	-1.29649	-1.11
Hsd3b5	hydroxy-delta-5-steroid dehydrogenase, 3 beta- and steroid delta-isomerase 5 (Hsd3b5), [NM_008295]					0	0	0	0.9999	0.181012	0.00278121	0.2418	-2.17833	-2.23097	-2.25666	-1.62888	-1.56805	-2.03987	-1.3
Dusp28	dual specificity phosphatase 28 (Dusp28), [NM_175118]					0.933305	0.829566	0.939569	0.9999	0	0.00278121	0.2914	-1.08725	1.07737	-1.02341	1.032	2.37757	1.89814	-1.25
Cgrrf1	cell growth regulator with ring finger domain 1 (Cgrrf1), [NM_026832]					0.917318	0.0562975	0.0125326	0.9999	0.215746	0.00278121	0.2931	-1.07998	-1.25799	-1.30384	-1.05886	-1.19285	-1.3151	-1.1
Nudc	nuclear distribution gene C homolog (Aspergillus) (Nudc), [NM_010948]					0.965657	0.126614	0.0125326	0.9999	0.147674	0.00278121	0.3063	1.0259	-1.30443	-1.40102	-1.17926	-1.31596	-1.49806	-1.14
Igtp	interferon gamma induced GTPase (Igtp), [NM_018738]					0.917318	0	0.0133999	0.9999	0	0.00278121	0.3772	-1.30141	4.18554	3.22888	-1.38852	5.92195	3.98025	-1.49
Vwce	von Willebrand factor C and EGF domains, (cDNA clone MGC:49353 IMAGE:5346280), complete cds. [BC043473]					0.915327	0.037971	0.00234007	0.9999	0.110561	0.00278121	0.3966	-1.41052	-1.69515	-1.71763	-1.10801	-1.55373	-1.82656	-1.18
Mfsd2	major facilitator superfamily domain containing 2 (Mfsd2), [NM_029662]					0.884054	0	0	0.9999	0.101592	0.00278121	0.5408	-1.65762	-2.25092	-2.57919	1.17509	-1.8137	-2.12765	-1.17
Ifit1	interferon-induced protein with tetratricopeptide repeats 1 (Ifit1), [NM_008331]					0.989772	0.0121125	0.019251	0.9999	0	0.00278121	0.731	1.04628	8.88972	6.17342	-1.0908	13.546	10.4123	-1.3
Alkbh7	alkB, alkylation repair homolog 7 (E. coli) (Alkbh7), [NM_025538]					0.973071	0.646325	0.319332	0.9999	0.022519	0.00278121	0.9136	1.01544	1.06544	1.12024	-1.03099	-1.33705	-1.35258	-1.01
Slc25a10	solute carrier family 25 (mitochondrial carrier, dicarboxylate transporter), member 10 (Slc25a10), [NM_013770]					0.991494	0.106946	0.0232831	0.9999	0.0142437	0.00278121	0.9851	1.00516	-1.28094	-1.31009	-1.15872	-1.42208	-1.42546	-1
Dpf2	D4, zinc and double PHD fingers family 2 (Dpf2), [NM_011262]					0.917318	0.704461	0.00540152	0.9999	0.904763	0.00327465	0.0033	-1.19504	-1.0631	-1.36331	-1.06567	1.02696	-1.37917	-1.42
Maz	MYC-associated zinc finger protein (purine-binding transcription factor) (Maz), [NM_010772]					0.917318	0.148011	0	0.9999	0.63206	0.00327465	0.0464	1.06871	1.13259	1.27531	1.09505	1.05669	1.19319	1.13
Klk8	kallikrein related-peptidase 8 (Klk8), [NM_008940]					0.917318	0.164655	0	0.9999	0.807213	0.00327465	0.008	1.14009	1.24077	1.51435	-1.01976	1.05421	1.41071	1.34
Npbwr1	adult male hypothala cDNA, RIKEN full-length enriched library, clone:A230077K02 product:similar to Neuropeptides B [AK138357]					0.917318	0.199615	0	0.9999	0.743527	0.00327465	0.0107	1.06127	1.1424	1.30023	1.10054	1.046	1.26963	1.21
Olfr354	olfactory receptor 354 (Olfr354), [NM_146939]					0.917318	0.90647	0.968428	0.9999	0.373413	0.00327465	0	1.04502	-1.01075	1.00315	1.02422	-1.08149	1.17065	1.27
Pacsin3	adult male testis cDNA, RIKEN full-length enriched library, clone:4921507A02 product:unclassifiable, full insert sequence [AK014830]					0.917318	0.81105	0.908165	0.9999	0.609158	0.00327465	0	1.04348	1.01915	1.00852	-1.05611	-1.04899	1.16721	1.22
Rfwd3	ring finger and WD repeat domain 3 (Rfwd3), [NM_146218]					0.917318	0.796641	0.397861	0.9999	0.188505	0.00327465	0	-1.05746	-1.03134	-1.08371	-1.0642	1.1691	-1.26283	-1.48
Olfr148	olfactory receptor 148 (Olfr148), [NM_146505]					0.917318	0.0411942	0	0.9999	0.836789	0.00327465	0.0054	1.24201	1.41805	1.55934	1.23045	1.05445	1.51398	1.44
Lgi4	leucine-rich repeat LGI family, member 4 (Lgi4), [NM_144556]					0.917318	0.13979	0.00540152	0.9999	0.793914	0.00327465	0.0094	1.09202	1.14496	1.22146	1.12209	1.0351	1.2334	1.19
Apon	apolipoprotein N (Apon), [NM_133996]					0.992461	0.924218	0.480477	0.9999	0.779923	0.00327465	0.0094	-1.00699	-1.02745	1.14938	-1.16349	-1.08877	-1.64094	-1.51
4930402H24Rik	B6-derived CD11 +ve dendritic cells cDNA, RIKEN full-length enriched library, clone:F730035E03 product:DJ687F11.2 (NOVEL PROTEIN (CONTAINS PART OF TRANSLATION OF CDNA DKFZP434N061, EM:AL110249)) (FRAGMENT) homolog [Homo sapiens], full...					0.917318	0.0872529	0	0.9999	0.799755	0.00327465	0.016	1.02663	1.11541	1.16598	1.00456	1.0228	1.14659	1.12
Prrg1	adult male small intestine cDNA, RIKEN full-length enriched library, clone:2010007L08 product:unclassifiable, full insert sequence. [AK008151]					0.917318	0.0588321	0.00978531	0.9999	0.730662	0.00327465	0.018	1.12455	1.24518	1.26084	1.10001	1.05536	1.28153	1.21
Barhl1	BarH-like 1 (Drosophila) (Barhl1), [NM_019446]					0.967897	0.465592	0.0106857	0.9999	0.675941	0.00327465	0.0209	1.02595	1.16698	1.47259	1.34738	1.11406	1.52802	1.37
Dusp15	dual specificity phosphatase-like 15 (Dusp15), [NM_145744]					0.917318	0.201616	0	0.9999	0.618394	0.00327465	0.0232	1.09337	1.18654	1.37268	-1.03322	1.09456	1.36311	1.25
Adrb1	adrenergic receptor, beta 1 (Adrb1), [NM_007419]					0.917318	0.178379	0.00234007	0.9999	0.708242	0.00327465	0.03	1.11329	1.20191	1.3778	-1.08909	1.07194	1.33076	1.24
BB146404	expressed sequence BB146404 (BB146404), [NM_178908]					0.917318	0.0588321	0	0.9999	0.594927	0.00327465	0.0376	1.09048	1.21925	1.3011	1.1223	1.08285	1.2731	1.18
Pex1	2 days pregnant adult female ovary cDNA, RIKEN full-length enriched library, clone:E330005K07 product:hypothetical protein, full insert sequence. [AK087687]					0.917318	0.0121125	0	0.9999	0.559171	0.00327465	0.0858	1.31212	1.63803	2.00863	1.20066	1.18647	1.55126	1.31
Kcnh3	ether-a-go-go-like potassium channel (Elk2) , complete cds. [AF109143]					0.917318	0.0247884	0.00234007	0.9999	0.465435	0.00327465	0.0938	1.07067	1.16312	1.15705	1.07734	1.06787	1.16282	1.09
A430110N23Rik	RIKEN cDNA A430110N23 gene (A430110N23Rik), [NM_173008]					0.917318	0.0588321	0	0.9999	0.389667	0.00327465	0.1129	1.04634	1.1489	1.23217	1.07733	1.08494	1.18113	1.09
Car5a	carbonic anhydrase 5a, mitochondrial (Car5a), nuclear gene encoding mitochondrial protein, [NM_007608]					0.928276	0.072609	0.00874286	0.9999	0	0.00327465	0.1777	-1.07953	-1.50695	-1.5714	-1.26555	-2.08454	-1.66287	1.25
Reps1	RalBP1 associated Eps domain containing protein (Reps1), [NM_009048]					0.917318	0	0	0.9999	0.217627	0.00327465	0.2904	-1.08397	-1.40332	-1.44864	1.11248	-1.1922	-1.31244	-1.1
Slc10a3	solute carrier family 10 (sodium/bile acid cotransporter family), member 3 (Slc10a3), [NM_145406]					0.929002	0.0283296	0	0.9999	0.145029	0.00327465	0.3308	-1.03769	-1.27112	-1.3107	-1.12323	-1.19191	-1.29225	-1.08
Unc84a	unc-84 homolog A (C. elegans) (Unc84a), [NM_024451]					0.941168	0.420737	0.392032	0.9999	0.0909381	0.00374657	0.4359	1.03509	-1.13967	1.12422	-1.00252	-1.31252	-1.42947	-1.09
Tbc1d9	TBC1 domain family, member 9 (Tbc1d9), [NM_027758]					0.917318	0.10106	0	0.9999	0.628118	0.00374657	0.0402	1.16393	1.25048	1.52138	1.18201	1.0975	1.35549	1.24
Setd8	SET domain containing (lysine methyltransferase) 8 (Setd8), [NM_030241]					0.917318	0.374089	0	0.9999	0.238219	0.00374657	0.2707	-1.21542	-1.16778	-1.46328	-1.03992	-1.24364	-1.42019	-1.14
Ifitm5	interferon induced transmembrane protein 5 (Ifitm5), [NM_053088]					0.917318	0.03553	0.0178437	0.9999	0.986403	0.00374657	0	1.25635	1.46731	1.42423	1.11809	-1.00596	1.50736	1.52
E330017A01Rik	RIKEN cDNA E330017A01 gene (E330017A01Rik), [NM_175011]					0.917318	0.100776	0.00540152	0.9999	0.933997	0.00374657	0.0045	1.15307	1.29872	1.37764	-1.02099	1.02074	1.45067	1.42
Neurl	homologous to protein encoded by Drosophila neuralized gene. [Y15160]					0.917318	0.119959	0	0.9999	0.819108	0.00374657	0.0171	1.10969	1.20459	1.38119	1.13392	1.04095	1.29078	1.24
Olfr338	olfactory receptor 338 (Olfr338), [NM_146947]					0.917318	0.152503	0.00234007	0.9999	0.670815	0.00374657	0.0227	1.10703	1.17572	1.31808	-1.04576	1.06755	1.28914	1.21
NAP057261-1	Unknown					0.917318	0.10928	0	0.9999	0.707023	0.00374657	0.0246	1.22763	1.42748	1.83614	-1.10418	1.12034	1.61931	1.45
Olfr126	olfactory receptor 126 (Olfr126), [NM_146890]					0.93272	0.187146	0.00234007	0.9999	0.602296	0.00374657	0.0284	1.02107	1.10255	1.17834	1.03845	1.05303	1.18115	1.12
V1rb9	vomeronasal 1 receptor, B9 (V1rb9), [NM_053230]					0.917318	0.176766	0.00234007	0.9999	0.610274	0.00374657	0.0333	1.10652	1.12316	1.2192	1.08304	1.06129	1.20659	1.14
Nkx2-6	NK2 transcription factor related, locus 6 (Drosophila) (Nkx2-6), [NM_010920]					0.917318	0.17765	0.0039551	0.9999	0.68692	0.00374657	0.0362	1.06918	1.15909	1.26823	1.10501	1.05981	1.24963	1.18
Cerk	ceramide kinase (Cerk), [NM_145475]					0.912427	0.110997	0.00234007	0.9999	0.627141	0.00374657	0.0422	-1.19369	-1.21763	-1.3776	1.001	-1.08705	-1.31142	-1.21
2410066E13Rik	RIKEN cDNA 2410066E13 gene (2410066E13Rik), [NM_026629]					0.917318	0	0	0.9999	0.626209	0.00374657	0.043	1.04533	1.16123	1.15474	1.07689	1.04279	1.14338	1.1
Olfr1333	olfactory receptor 1333 (Olfr1333), [NM_207157]					0.921485	0.0858443	0.00234007	0.9999	0.627351	0.00374657	0.0565	1.02357	1.11363	1.15817	1.02763	1.04295	1.13827	1.09
Cpsf3l	cleavage and polyadenylation specific factor 3-like (Cpsf3l), [NM_028020]					0.917318	0.0984526	0	0.9999	0.564763	0.00374657	0.0643	-1.14676	-1.20288	-1.33959	1.02687	-1.09344	-1.27347	-1.16
Hnrpab	heterogeneous nuclear ribonucleoprotein A/B (Hnrpab), transcript variant 2, [NM_010448]					0.917318	0.0487522	0.00978531	0.9999	0.432203	0.00374657	0.111	-1.15526	-1.33228	-1.37501	-1.02172	-1.17121	-1.39984	-1.2
Xpot	exportin, tRNA (nuclear export receptor for tRNAs) (Xpot), [NM_001081056]					0.912427	0.0683668	0	0.9999	0.319373	0.00374657	0.1483	-1.1832	-1.25488	-1.31915	-1.04231	-1.16135	-1.3213	-1.14
Fbl	fibrillarin (Fbl), [NM_007991]					0.953915	0.0883407	0.00978531	0.9999	0.1698	0.00374657	0.2978	-1.03398	-1.35041	-1.42588	-1.14772	-1.30403	-1.49058	-1.14
Arl6ip4	ADP-ribosylation factor-like 6 interacting protein 4 (Arl6ip4), [NM_144509]					0.923393	0.209	0.0149883	0.9999	0.1615	0.00374657	0.3911	1.04528	-1.16851	-1.25628	-1.17851	-1.20445	-1.30094	-1.08
Serpina3g	serine (or cysteine) peptidase inhibitor, clade A, member 3G (Serpina3g), [NM_009251]					0.95768	0	0.0272434	0.9999	0	0.00374657	0.4979	-1.09493	3.26884	2.49991	-1.15262	4.20134	3.21851	-1.31
Cct8	chaperonin subunit 8 (theta) (Cct8), [NM_009840]					0.917318	0.211027	0.442384	0.9999	0.785368	0.00421185	0.0143	-1.10375	-1.1685	1.09254	-1.10735	-1.04874	-1.32222	-1.26
Rnf12	ring finger protein 12 (Rnf12), [NM_011276]					0.917318	0.85294	0.0149883	0.9999	0.782933	0.00421185	0.0149	1.0617	-1.03207	-1.31885	1.06604	-1.05599	-1.35002	-1.28
Gmeb1	Glucocorticoid modulatory element binding protein 1 (Gmeb1), [NM_020273]					0.917318	0.982126	0.0605659	0.9999	0.771534	0.00421185	0.008	1.10177	-1.00396	-1.22059	-1.11533	-1.05432	-1.34398	-1.27
4930428F12Rik	adult male testis cDNA, RIKEN full-length enriched library, clone:4930428F12 product:unclassifiable, full insert sequence [AK015221]					0.917318	0.437481	0.787071	0.9999	0.281897	0.00421185	0	1.06245	1.0921	1.02688	1.06228	-1.13948	1.24304	1.42
Gpd2	glycerol phosphate dehydrogenase 2, mitochondrial (Gpd2), [NM_010274]					0.699497	0.318368	0.0115999	0.9999	0.962644	0.00421185	0.0019	-1.28513	-1.16029	-1.33923	-1.08249	1.0106	-1.32697	-1.34
Olfr786	olfactory receptor 786 (Olfr786), [NM_146549]					0.917318	0.211027	0	0.9999	0.720155	0.00421185	0.0143	1.08715	1.14978	1.31699	1.13618	1.05734	1.29191	1.22
Foxk1	forkhead box K1 (Foxk1), [NM_199068]					0.917318	0.185117	0.0039551	0.9999	0.673659	0.00421185	0.03	1.07248	1.13291	1.22899	1.09238	1.05517	1.22196	1.16
Fgf11	Fibroblast growth factor 11 (Fgf11), [NM_010198]					0.917318	0.149849	0	0.9999	0.655624	0.00421185	0.0337	1.12605	1.21263	1.35624	1.09547	1.08413	1.32912	1.23
Olfr738	olfactory receptor 738 (Olfr738), [NM_146420]					0.917318	0.175327	0	0.9999	0.638066	0.00421185	0.0387	1.05415	1.16125	1.32767	1.11312	1.0771	1.27728	1.19
Aqp8	aquaporin 8 (Aqp8), [NM_007474]					0	0.0121125	0.0597194	0.9999	0	0.00421185	0.046	-1.9861	-1.81507	-1.45566	-1.38552	-2.50738	-1.72437	1.45
Zfp212	Zinc finger protein 212 (Zfp212), [NM_145576]					0.996382	0.0283296	0.00234007	0.9999	0.606599	0.00421185	0.0685	1.00143	-1.29592	-1.34832	1.01521	-1.08961	-1.27921	-1.17
Trappc6a	trafficking protein particle complex 6A (Trappc6a), [NM_025960]					0.917318	0.185117	0	0.9999	0.60313	0.00421185	0.073	-1.11395	-1.17668	-1.34111	-1.00066	-1.09219	-1.28437	-1.18
NAP108919-1	Unknown					0.917318	0.0712579	0.0039551	0.9999	0.442398	0.00421185	0.074	1.13329	1.18939	1.2647	1.09118	1.1043	1.25466	1.14
Rnpepl1	arginyl aminopeptidase (aminopeptidase B)-like 1 (Rnpepl1), [NM_181405]					0.917318	0.0699449	0.00540152	0.9999	0.565802	0.00421185	0.0804	-1.15959	-1.31739	-1.39627	-1.02685	-1.12663	-1.36535	-1.21
NAP057135-1	Unknown					0.917318	0.217657	0	0.9999	0.566137	0.00421185	0.0841	1.07262	1.13653	1.28364	1.10519	1.08367	1.23035	1.14
Plekha6	pleckstrin homology domain containing, family A member 6, (cDNA clone IMAGE:5149318), partial cds. [BC025841]					0.889566	0.0283296	0.0220069	0.9999	0.185745	0.00421185	0.3679	-1.42864	-1.69025	-1.58647	-1.17664	-1.45484	-1.7141	-1.18
Tob2	transducer of ERBB2, 2 (Tob2), [NM_020507]					0.917318	0.466088	0.00234007	0.9999	0.768892	0.00466477	0.0143	1.12476	1.11264	1.33948	-1.01978	1.05618	1.3392	1.27
Inhba	inhibin beta-A (Inhba), [NM_008380]					0.917318	0.266266	0	0.9999	0.221041	0.00466477	0.326	-1.21725	-1.21011	-1.51653	-1.04659	-1.25749	-1.41609	-1.13
3100003L13Rik	13 days embryo head cDNA, RIKEN full-length enriched library, clone:3100003L13 product:weakly similar to 8430413N20RIK PROTEIN [ culus], full insert sequence. [AK013927]					0.917318	0.117853	0	0.9999	0.416743	0.00466477	0.1246	1.10442	1.21219	1.41579	1.13727	1.13811	1.30467	1.15
1700034K16Rik	RIKEN cDNA 1700034K16 gene (1700034K16Rik), [NM_028499]					0.977235	0.836123	0.498404	0.9999	0.693382	0.00466477	0	-1.00572	-1.01454	-1.03908	1.01332	-1.03375	1.14044	1.18
Tspan15	tetraspanin 15, (cDNA clone MGC:6632 IMAGE:3492667), complete cds. [BC003872]					0	0.539311	0.179068	0.9999	0.611947	0.00466477	0.0448	1.41176	1.08711	1.1528	1.17951	1.08984	1.30747	1.2
D930015E06Rik	15 days embryo head cDNA, RIKEN full-length enriched library, clone:D930015E06 product:hypothetical protein, full insert sequence. [AK086232]					0.998669	0.0580082	0	0.9999	0.636534	0.00466477	0.0526	1.00026	1.12569	1.18798	1.03879	1.04459	1.14553	1.1
Aqp11	aquaporin 11 (Aqp11), [NM_175105]					0.917318	0.0900443	0.00978531	0.9999	0.411461	0.00466477	0.13	-1.20611	-1.43118	-1.55252	-1.07624	-1.243	-1.56945	-1.26
Gabrq	gamma-aminobutyric acid (GABA-A) receptor, subunit theta (Gabrq), [NM_020488]					0.917318	0.140623	0.134476	0.9999	0.313897	0.00466477	0.1663	-1.05029	1.08834	1.07727	-1.00328	1.0745	1.14336	1.06
Wwp2	WW domain containing E3 ubiquitin protein ligase 2 (Wwp2), [NM_025830]					0.918914	0.0858443	0.00234007	0.9999	0.328605	0.00466477	0.1791	-1.05601	-1.28103	-1.37401	-1.15377	-1.19013	-1.3737	-1.15
Sprr2b	small proline-rich protein 2B (Sprr2b), [NM_011469]					0.917318	0.0699449	0.00978531	0.9999	0.411573	0.00466477	0.1835	1.27494	1.66405	1.77814	1.48046	1.34326	1.77357	1.32
Gamt	guanidinoacetate methyltransferase (Gamt), [NM_010255]					0.884054	0	0.00234007	0.9999	0.189962	0.00466477	0.3394	-1.32047	-1.55519	-1.5998	-1.18265	-1.32012	-1.5064	-1.14
1300018J18Rik	RIKEN cDNA 1300018J18 gene (1300018J18Rik), [NM_027905]					0.917318	0.0247884	0.0133999	0.9999	0.157003	0.00466477	0.4124	-1.21095	-1.40482	-1.37465	-1.05184	-1.27934	-1.40958	-1.1
Rrs1	RRS1 ribosome biogenesis regulator homolog (S. cerevisiae) (Rrs1), [NM_021511]					0.917318	0.85671	0.00540152	0.9999	0.0142437	0.00508918	0.736	-1.14102	-1.04926	-1.59057	-1.08806	-1.69063	-1.59417	1.06
Olfr71	olfactory receptor 71 (Olfr71), [NM_019486]					0.917318	0.255323	0	0.9999	0.789344	0.00508918	0.0143	1.0896	1.17767	1.37324	1.13954	1.05322	1.33869	1.27
4930523C11Rik	RIKEN cDNA 4930523C11 gene (4930523C11Rik), [NM_001009545]					0.917318	0.253502	0.00540152	0.9999	0.820454	0.00508918	0.0176	1.04058	1.0784	1.15019	1.04424	1.0208	1.14416	1.12
AK019683	adult male testis cDNA, RIKEN full-length enriched library, clone:4930519D17 product:leukemia inhibitory factor, full insert sequence. [AK019683]					0.917318	0.117264	0	0.9999	0.78261	0.00508918	0.02	1.19195	1.32899	1.56929	-1.0081	1.07236	1.45953	1.36
Olfr446	olfactory receptor 446, (cDNA clone IMAGE:30251255), complete cds. [BC087904]					0.917318	0.203208	0.00654931	0.9999	0.702233	0.00508918	0.0205	1.1092	1.2047	1.36106	1.15391	1.07612	1.35405	1.26
Olfr661	Olfactory receptor 661 (Olfr661), [NM_146748]					0.917318	0.261528	0.00234007	0.9999	0.6822	0.00508918	0.0267	1.06784	1.15476	1.32812	1.17572	1.07135	1.30936	1.22
Htr5a	5-hydroxytryptamine (serotonin) receptor 5A (Htr5a), [NM_008314]					0.917318	0.214653	0.00234007	0.9999	0.697968	0.00508918	0.0398	1.11443	1.25723	1.56649	-1.09749	1.1036	1.4517	1.32
Olfr316	olfactory receptor 316 (Olfr316), [NM_001011818]					0.917318	0.172997	0.00234007	0.9999	0.458926	0.00508918	0.1277	1.07203	1.16131	1.27502	1.12754	1.11312	1.26002	1.13
Etf1	eukaryotic translation termination factor 1 (Etf1), [NM_144866]					0.917318	0.11473	0.00234007	0.9999	0.428244	0.00508918	0.1747	1.09142	1.14589	1.22468	1.13542	1.09362	1.19201	1.09
Otub1	OTU domain, ubiquitin aldehyde binding 1, (cDNA clone MGC:31052 IMAGE:5005025), complete cds [BC022575]					0.980385	0.142042	0.015675	0.9999	0.305136	0.00508918	0.3139	-1.01174	-1.23809	-1.31514	-1.14142	-1.19481	-1.33014	-1.11
Hspd1	heat shock protein 1 (chaperonin) (Hspd1), [NM_010477]					0.917318	0.046956	0.0255781	0.9999	0.22621	0.00508918	0.3155	-1.08332	-1.40243	-1.37708	-1.174	-1.29374	-1.47833	-1.14
Tbc1d16	TBC1 domain family, member 16 (Tbc1d16), [NM_172443]					0.917318	0.037971	0	0.9999	0.0170886	0.00508918	0.7836	-1.17933	-1.37396	-1.41629	-1.21311	-1.44482	-1.39715	1.03
V1ra7	vomeronasal 1 receptor, A7 (V1ra7), [NM_053222]					0.917318	0.134494	0	0.9999	0.603208	0.00551423	0.0488	1.17321	1.332	1.70978	1.2034	1.1419	1.48939	1.3
Pkd1l2	adult male testis cDNA, RIKEN full-length enriched library, clone:1700126L06 product:hypothetical protein, full insert sequence. [AK007293]					0.917318	0.734806	0.0313028	0.9999	0.629765	0.00551423	0.0451	-1.03908	1.02155	1.10083	1.05889	1.03873	1.12857	1.09
Fbxo4	F-box protein 4 (Fbxo4), [NM_134099]					0.917318	0.0525871	0.00540152	0.9999	0.955968	0.00551423	0.0063	-1.06976	-1.36172	-1.49209	-1.18204	-1.01405	-1.39346	-1.37
NAP057216-1	Unknown					0.917318	0.181815	0.00234007	0.9999	0.741357	0.00551423	0.0246	1.19037	1.34978	1.66328	1.29056	1.10724	1.5824	1.43
AI838397	AI838397 UI-M-AJ0-aav-g-11-0-UI.s2 NIH_BMAP_MOB cDNA clone UI-M-AJ0-aav-g-11-0-UI 3', sequence [AI838397]					0.917318	0.143343	0	0.9999	0.66065	0.00551423	0.0333	1.11655	1.21841	1.42508	1.16294	1.08297	1.32887	1.23
1700055M20Rik	RIKEN cDNA 1700055M20 gene (1700055M20Rik), transcript variant 1, [NM_199455]					0.917318	0.104124	0	0.9999	0.642182	0.00551423	0.0398	1.18933	1.33258	1.6164	-1.10059	1.11698	1.44669	1.3
AK089219	NOD-derived CD11c +ve dendritic cells cDNA, RIKEN full-length enriched library, clone:F630041D06 product:weakly similar to PROBABLE AMINOMETHYLTRANSFERASE (EC 2.1.2.10) (GLYCINE CLEAVAGE SYSTEM T PROTEIN) [Streptomyces coelicolor], full...					0.917318	0.16867	0	0.9999	0.629727	0.00551423	0.0445	1.1055	1.18688	1.37405	1.14617	1.08397	1.30098	1.2
Lpo	lactoperoxidase (Lpo), [NM_080420]					0.917318	0.0445156	0.00234007	0.9999	0.69867	0.00551423	0.05	1.19288	1.52264	1.69718	1.19754	1.12478	1.55601	1.38
B430319H21Rik	4 days neonate male adipose cDNA, RIKEN full-length enriched library, clone:B430319H21 product:hypothetical protein, full insert sequence [AK021026]					0.917318	0.0948872	0.00654931	0.9999	0.6166	0.00551423	0.0781	1.31032	1.79678	2.02623	1.40585	1.26216	1.95854	1.55
Dock4	adult male medulla oblongata cDNA, RIKEN full-length enriched library, clone:6330411N01 product:RIKEN cDNA 6330411N01 gene, full insert sequence. [AK018161]					0.917318	0.0668176	0	0.9999	0.57905	0.00551423	0.082	1.13465	1.24973	1.39801	1.10757	1.09822	1.28192	1.17
Dnajb5	DnaJ (Hsp40) homolog, subfamily B, member 5 (Dnajb5), [NM_019874]					0.929871	0.125725	0.00654931	0.9999	0.488956	0.00551423	0.1153	1.02165	1.10915	1.15136	1.04673	1.06485	1.1521	1.08
Sp1	trans-acting transcription factor 1 (Sp1), [NM_013672]					0.5491	0.29084	0.0199607	0.9999	0.447727	0.00551423	0.1676	1.34041	1.18097	1.31004	1.00069	-1.16216	-1.35796	-1.17
Zfp64	zinc finger protein 64 (Zfp64), [NM_009564]					0.985329	0.0654931	0.0448147	0.9999	0.305726	0.00551423	0.2031	1.00791	-1.26753	-1.23924	-1.12233	-1.17464	-1.32703	-1.13
Smoc1	SPARC related modular calcium binding 1 (Smoc1), [NM_022316]					0.917318	0.0247884	0.0476717	0.9999	0.125811	0.00551423	0.629	-1.2308	-1.41571	-1.28737	1.00776	-1.3131	-1.39358	-1.06
Rab5a	RAB5A, member RAS oncogene family (Rab5a), [NM_025887]					0.917318	0.169161	0.0039551	0.9999	0.974097	0.00593816	0.0054	-1.09519	-1.18488	-1.31856	-1.00356	1.00625	-1.27716	-1.29
Cdk2ap2	CDK2-associated protein 2 (Cdk2ap2), [NM_026373]					0.917318	0.702967	0.253173	0.9999	0.821263	0.00593816	0.0133	1.1502	1.08703	1.22183	-1.24736	-1.0664	-1.51028	-1.42
1700040A12Rik	AGENCOURT_10520269 NIH_MGC_169 cDNA clone IMAGE:6704844 5', sequence [BU937004]					0.917318	0.143871	0	0.9999	0.781792	0.00593816	0.0165	1.10766	1.18848	1.34384	1.10241	1.04618	1.27643	1.22
Slc25a26	solute carrier family 25 (mitochondrial carrier, phosphate carrier), member 26 (Slc25a26), [NM_026255]					0.917318	0.16867	0.00234007	0.9999	0.818453	0.00593816	0.0185	1.09642	1.20108	1.37573	1.18073	1.04446	1.30523	1.25
Klhl1	kelch-like 1 (Drosophila) (Klhl1), [NM_053105]					0.917318	0.271619	0.00234007	0.9999	0.753081	0.00593816	0.019	1.04028	1.08069	1.16648	1.00917	1.03051	1.15681	1.12
Olfr203	olfactory receptor 203 (Olfr203), [NM_146486]					0.917318	0.244956	0	0.9999	0.749464	0.00593816	0.02	1.06188	1.14786	1.29437	1.10177	1.05133	1.26813	1.21
Htr1d	5-hydroxytryptamine (serotonin) receptor 1D (Htr1d), [NM_008309]					0.917318	0.229177	0.0039551	0.9999	0.73969	0.00593816	0.0227	1.05241	1.13768	1.25336	1.11625	1.0499	1.25016	1.19
Sez6l2	seizure related 6 homolog like 2 (Sez6l2), [NM_144926]					0.917411	0.130116	0.0711721	0.9999	0.773887	0.00593816	0.0262	-1.03784	1.15049	1.15012	-1.00421	1.03741	1.20528	1.16
Cilp2	cDNA, RIKEN full-length enriched library, hypothetical protein [AK004006]					0.917318	0.108135	0	0.9999	0.727214	0.00593816	0.0351	1.07029	1.15989	1.2927	1.08458	1.04661	1.2124	1.16
Olfr457	olfactory receptor 457 (Olfr457), [NM_146987]					0.917318	0.10623	0	0.9999	0.727175	0.00593816	0.0365	1.15295	1.29412	1.5028	1.19097	1.07771	1.37366	1.27
NAP029533-1	Unknown					0.917318	0.10106	0	0.9999	0.634055	0.00593816	0.0405	1.137	1.26364	1.47896	1.15787	1.09968	1.36173	1.24
Celsr2	cadherin EGF LAG seven-pass G-type receptor 2 (Celsr2), transcript variant 1, [NM_017392]					0.917318	0.108627	0	0.9999	0.611947	0.00593816	0.0484	1.12989	1.26171	1.51088	1.16838	1.11045	1.37304	1.24
Itgb1bp3	integrin beta 1 binding protein 3 (Itgb1bp3), [NM_027120]					0.917318	0.137969	0	0.9999	0.636975	0.00593816	0.0504	1.03683	1.12894	1.24922	1.06116	1.05563	1.18778	1.13
Mip	major intrinsic protein of eye lens fiber (Mip), [NM_008600]					0.917318	0.10756	0	0.9999	0.66637	0.00593816	0.0517	1.2314	1.43809	1.83194	1.26858	1.14246	1.58133	1.38
AK021184	ES cells cDNA, RIKEN full-length enriched library, clone:C330006M09 product:inferred: a disintegrin and metalloprotease domain 10 / kuzbanian { culus}, full insert sequence. [AK021184]					0.813799	0.0195578	0	0.9999	0.368933	0.00593816	0.1586	-1.29687	-1.42625	-1.57005	-1.00443	-1.19976	-1.42945	-1.19
Pgf	placental growth factor (Pgf), [NM_008827]					0.917318	0	0	0.9999	0.0846829	0.00593816	0.6834	1.04909	1.15909	1.15854	1.0465	1.11025	1.13071	1.02
Asl	argininosuccinate lyase (Asl), [NM_133768]					0.813799	0.803276	0.181009	0.9999	0.457891	0.00632582	0.1583	1.2619	-1.04361	1.18259	1.11606	-1.15501	-1.34674	-1.17
Gprc2a-rs5	G protein-coupled receptor, family C, group 2, member A, related sequence 5 (Gprc2a-rs5), [NM_029460]					0.917318	0.0445156	0	0.9999	0.570253	0.00632582	0.0669	1.11432	1.22703	1.38846	1.11059	1.07802	1.2261	1.14
Klk10	kallikrein related-peptidase 10 (Klk10), [NM_133712]					0.912427	0.140045	0.00234007	0.9999	0.924179	0.00632582	0.0045	1.12341	1.12983	1.22111	1.08033	-1.01234	1.18256	1.2
Srebf1	sterol regulatory element binding factor 1 (Srebf1), [NM_011480]					0.453574	0.0283296	0	0.9999	0.923064	0.00632582	0.0094	-2.02564	-2.18971	-3.1789	-1.39729	-1.05551	-2.10803	-2
Gpc4	glypican 4 (Gpc4), [NM_008150]					0.917318	0.140623	0.0039551	0.9999	0.871973	0.00632582	0.0107	-1.16106	-1.25866	-1.40859	-1.31577	-1.0373	-1.37873	-1.33
4733401I12Rik	AV241729 RIKEN full-length enriched, 10 day neonate skin cDNA clone 4733401I12 3'. [AV241729]					0.917318	0.105229	0	0.9999	0.78261	0.00632582	0.0154	1.12698	1.25764	1.47501	1.17154	1.05391	1.3392	1.27
Drd1a	dopamine receptor D1A (Drd1a), [NM_010076]					0.917318	0.226632	0.00776329	0.9999	0.805127	0.00632582	0.016	1.07481	1.16155	1.2957	1.13221	1.04306	1.29709	1.24
Agtrl1	angiotensin receptor-like 1 (Agtrl1), [NM_011784]					0.917318	0.210432	0	0.9999	0.754334	0.00632582	0.0214	1.08639	1.16405	1.32747	1.1224	1.05313	1.29194	1.23
D17Wsu92e	DNA segment, Chr 17, Wayne State University 92, expressed (D17Wsu92e), transcript variant 1, [NM_001033279]					0.917318	0.0797175	0.00234007	0.9999	0.768372	0.00632582	0.0271	-1.11449	-1.21959	-1.36384	1.00426	-1.04751	-1.26159	-1.2
Nlrc3	12 days embryo eyeball cDNA, RIKEN full-length enriched library, clone:D230007K08 product:hypothetical Leucine rich repeat, ribonuclease inhibitor type containing protein, full insert sequence. [AK084199]					0.917318	0.112701	0.00540152	0.9999	0.685757	0.00632582	0.0409	1.07307	1.16433	1.22772	1.09098	1.05438	1.22042	1.16
Hgsnat	heparan-alpha-glucosaminide N-acetyltransferase (Hgsnat), [NM_029884]					0.943577	0.222455	0.00978531	0.9999	0.220595	0.00632582	0.3143	-1.02874	-1.1636	-1.28898	1.03448	-1.18268	-1.29346	-1.09
Ttr	transthyretin (Ttr), [NM_013697]					0.565055	0.108627	0.00234007	0.9999	0.280421	0.00632582	0.3212	-1.57613	-1.45444	-1.72917	-1.23759	-1.35342	-1.61329	-1.19
Nod2	nucleotide-binding oligomerization domain containing 2 (Nod2), [NM_145857]					0.917318	0	0.0149883	0.9999	0.171141	0.00632582	0.4027	1.04262	1.12204	1.09115	1.04243	1.07399	1.105	1.03
Gsta3	Glutathione S-transferase, alpha 3 (Gsta3), transcript variant 2, [NM_010356]					0.824407	0.033	0.0810811	0.9999	0.0300254	0.00632582	0.9821	-1.36341	-1.54975	-1.33409	-1.33538	-1.52311	-1.51688	1
Pdhx	pyruvate dehydrogenase complex, component X (Pdhx), [NM_175094]					0.989696	0.464103	0.00978531	0.9999	0.853721	0.00668598	0.0149	-1.00876	-1.15665	-1.45997	-1.18494	-1.04952	-1.44648	-1.38
Svopl	SV2 related protein homolog (rat)-like, (cDNA clone MGC:65540 IMAGE:6309979), complete cds. [BC058741]					0.994894	0.649596	0.322888	0.9999	0.927418	0.00668598	0.0019	1.00099	-1.02838	-1.05104	-1.00768	-1.00778	1.11926	1.13
Tcl1b4	T-cell leukemia/lymphoma 1B, 4 (Tcl1b4), [NM_013774]					0.917318	0.178379	0	0.9999	0.955837	0.00668598	0.0045	1.14526	1.21441	1.4284	1.11086	-1.01243	1.33618	1.35
NP185245	GB|U48620.1|AAF14324.1 unknown [NP185245]					0.917318	0.142042	0.00234007	0.9999	0.884047	0.00668598	0.0143	1.13403	1.22338	1.35624	1.1031	1.02912	1.32543	1.29
Olfr508	olfactory receptor 508 (Olfr508), [NM_146773]					0.917318	0.0525871	0	0.9999	0.689912	0.00668598	0.034	1.27031	1.48685	1.82371	1.28277	1.12389	1.56692	1.39
Clcn1	M.culus (cDNA1) skeletal cle chloride channel, destroyed by insertion of ETn transposon [X62895]					0.917318	0.176766	0.00540152	0.9999	0.619684	0.00668598	0.0344	1.05568	1.07836	1.12924	1.06405	1.03893	1.13043	1.09
1110004E09Rik	RIKEN cDNA 1110004E09 gene (1110004E09Rik), [NM_026502]					0.945324	0.27005	0.00540152	0.9999	0.629647	0.00668598	0.0478	-1.03642	-1.19744	-1.40004	-1.16546	-1.11248	-1.40322	-1.26
Gnb3	guanine nucleotide binding protein, beta 3 (Gnb3), [NM_013530]					0.917318	0.130116	0	0.9999	0.63569	0.00668598	0.0488	1.09397	1.18529	1.32742	1.12125	1.07702	1.26846	1.18
A030007L17Rik	12 days embryo spinal cord cDNA, RIKEN full-length enriched library, clone:C530031D20 product:hypothetical protein, full insert sequence [AK141474]					0.917318	0.106946	0	0.9999	0.638968	0.00668598	0.0606	1.18167	1.36628	1.68745	1.21235	1.12838	1.47178	1.3
Sfrs4	splicing factor, arginine/serine-rich 4 (SRp75) (Sfrs4), [NM_020587]					0.884054	0.0699449	0	0.9999	0.578223	0.00668598	0.0761	-1.23839	-1.30885	-1.56242	-1.00345	-1.11947	-1.36155	-1.22
Nptx2	neuronal pentraxin 2 [Source:MarkerSymbol;Acc:MGI:1858209] [ENST00000071782]					0.917318	0.190252	0.00654931	0.9999	0.57671	0.00668598	0.0793	1.03704	1.10869	1.18091	-1.00402	1.06223	1.17351	1.1
Trappc2l	trafficking protein particle complex 2-like (Trappc2l), [NM_021502]					0.917318	0.231746	0.00654931	0.9999	0.576523	0.00668598	0.0812	-1.18095	-1.1989	-1.37475	1.00954	-1.12076	-1.34923	-1.2
Surf6	surfeit gene 6 (Surf6), [NM_009298]					0.981016	0.117853	0.0039551	0.9999	0.556451	0.00668598	0.1041	-1.01005	-1.22798	-1.33896	1.06527	-1.1126	-1.29847	-1.17
Sfrs15	splicing factor, arginine/serine-rich 15 (Sfrs15), [NM_178923]					0.917318	0.0411942	0	0.9999	0.334792	0.00668598	0.2064	-1.09837	-1.26853	-1.37963	-1.00336	-1.14966	-1.2848	-1.12
Slc25a25	solute carrier family 25 (mitochondrial carrier, phosphate carrier), member 25 (Slc25a25), [NM_146118]					0.956047	0	0.0133999	0.9999	0.195682	0.00668598	0.4944	-1.03883	-1.67239	-1.5302	-1.00948	-1.36221	-1.51955	-1.12
ENSMUST00000100796	two pore channel 1 [Source:MarkerSymbol;Acc:MGI:2182472] [ENST00000100796]					0.917318	0.0411942	0.0133999	0.9999	0.158584	0.00668598	0.5777	-1.07392	-1.31724	-1.30858	-1.04997	-1.23282	-1.30502	-1.06
Actr6	ARP6 actin-related protein 6 homolog (yeast) (Actr6), [NM_025914]					0.917318	0.0195578	0.00540152	0.9999	0.0611025	0.00668598	0.712	-1.25939	-1.55087	-1.54812	1.0202	-1.46131	-1.54685	-1.06
Ccdc55	coiled-coil domain containing 55 (Ccdc55), [NM_001012309]					0.917318	0.110997	0	0.9999	0.407271	0.0070673	0	-1.11498	-1.21474	-1.44966	1.00991	1.14067	-1.29458	-1.48
RP23-157O10.7	P140 gene (P140), [NM_018873]					0.917318	0.284205	0.00234007	0.9999	0.765128	0.0070673	0.0241	1.10307	1.17501	1.41462	1.15093	1.06124	1.33958	1.26
Gbe1	glucan (1,4-alpha-), branching enzyme 1 (Gbe1), [NM_028803]					0	0.0121125	0	0.9999	0.778149	0.0070673	0.0267	-1.35995	-1.33418	-1.35877	-1.05414	-1.04723	-1.26935	-1.21
NAP057282-1	Unknown					0.917318	0.263506	0.0039551	0.9999	0.710121	0.0070673	0.034	1.07629	1.16366	1.32784	1.1366	1.06822	1.31005	1.23
1700113H08Rik	adult male testis cDNA, RIKEN full-length enriched library, clone:1700113H08 product:hypothetical protein, full insert sequence. [AK007195]					0.917318	0.160909	0	0.9999	0.674628	0.0070673	0.0441	1.07666	1.14721	1.28945	1.10591	1.05884	1.22307	1.16
Neu1	neuraminidase 1 (Neu1), [NM_010893]					0.917318	0.204388	0.00234007	0.9999	0.570349	0.0070673	0.0767	1.11189	1.17476	1.36154	1.15339	1.10314	1.29838	1.18
A_51_P414188	Unknown					0.917318	0.157834	0.0106857	0.9999	0.556628	0.0070673	0.0883	1.05621	1.1752	1.26412	1.08817	1.09541	1.26247	1.15
1110020P15Rik	RIKEN cDNA 1110020P15 gene (1110020P15Rik), [NM_197979]					0.924567	0.240959	0.00978531	0.9999	0.247884	0.0070673	0.4028	-1.07222	-1.27506	-1.50542	-1.25605	-1.31542	-1.48848	-1.13
A_51_P144348	Unknown					0.917411	0.0121125	0.238895	0.9999	0.145699	0.0070673	0.5404	1.04675	1.28693	1.12817	-1.02532	-1.20177	-1.26745	-1.05
Ccny	cyclin Y (Ccny), [NM_026484]					0.788643	0.0850775	0.00776329	0.9999	0.120749	0.0070673	0.6451	-1.19069	-1.19171	-1.23979	1.00288	-1.18483	-1.22715	-1.04
Spsb2	splA/ryanodine receptor domain and SOCS box containing 2 (Spsb2), [NM_013539]					0.912427	0.0525871	0.00540152	0.9999	0.0863514	0.0070673	0.7624	-1.36174	-1.50245	-1.65207	1.11184	-1.47489	-1.55386	-1.05
Ccdc127	coiled-coil domain containing 127 (Ccdc127), [NM_024201]					0.715467	0.501192	0	0.9999	0.991938	0.0074417	0.0087	-1.21615	-1.08808	-1.2994	-1.08947	1.00192	-1.25196	-1.25
Acacb	acetyl-Coenzyme A carboxylase beta [Source:MarkerSymbol;Acc:MGI:2140940] [ENST00000102582]					0.812675	0.645062	0.0133999	0.9999	0.988445	0.0074417	0.0045	-1.41271	-1.11336	-1.50205	-1.20915	1.0051	-1.53463	-1.54
Cox17	cytochrome c oxidase, subunit XVII assembly protein homolog (yeast) (Cox17), [NM_001017429]					0.958637	0.562463	0.0149883	0.9999	0.849452	0.0074417	0.0033	-1.02466	-1.09075	-1.31947	-1.03848	1.03897	-1.31639	-1.37
Kcng4	potassium voltage-gated channel, subfamily G, member 4 (Kcng4), [NM_025734]					0.917318	0.114092	0.00234007	0.9999	0.715273	0.0074417	0.0308	1.09208	1.20732	1.32245	1.12984	1.06028	1.27174	1.2
Axud1	AXIN1 up-regulated 1 (Axud1), [NM_153287]					0.917318	0.0195578	0	0.9999	0.394084	0.0074417	0.2373	1.14928	1.35911	1.49748	1.13838	1.16142	1.31141	1.13
Amdhd2	amidohydrolase domain containing 2 (Amdhd2), [NM_172935]					0.917318	0.0121125	0	0.9999	0.295314	0.0074417	0.3123	-1.104	-1.36651	-1.52318	1.01581	-1.16505	-1.27819	-1.1
OTTMUSG00000015282	adult male testis cDNA, RIKEN full-length enriched library, clone:4933412K16 product:Jun N-terminal kinase binding protein 1, full insert sequence. [AK016792]					0.917318	0	0.0039551	0.9999	0.308947	0.0074417	0.3795	1.14378	1.53767	1.53289	1.0576	1.26685	1.4313	1.13
Ctdspl	CTD (carboxy-terminal domain, RNA polymerase II, polypeptide A) small phosphatase-like (Ctdspl), [NM_133710]					0.95483	0.555668	0.151472	0.9999	0.198927	0.0074417	0.4826	-1.0198	1.07014	1.13415	1.01575	-1.1653	-1.23217	-1.06
Aox3	aldehyde oxidase 3 (Aox3), [NM_023617]					0.236867	0.108135	0.0404955	0.9999	0.177093	0.0074417	0.515	-1.7001	-1.46157	-1.45341	-1.50874	-1.42054	-1.58865	-1.12
F11	Coagulation factor XI (F11), [NM_028066]					0.541409	0.108627	0.0313028	0.9999	0.360606	0.0078303	0	-1.4368	-1.35561	-1.3689	-1.19086	1.23549	-1.43039	-1.77
Unc5a	unc-5 homolog A (C. elegans) (Unc5a), [NM_153131]					0.917318	0.199615	0.0039551	0.9999	0.934665	0.0078303	0.0019	1.12226	1.18762	1.34519	1.02722	-1.0174	1.31109	1.33
NAP108650-1	Unknown					0.917318	0.110464	0	0.9999	0.890095	0.0078303	0.0087	1.15535	1.27363	1.46362	-1.01681	1.03246	1.3504	1.31
Tgm3	transglutaminase 3, E polypeptide (Tgm3), [NM_009374]					0.917318	0.236371	0.00234007	0.9999	0.893385	0.0078303	0.0138	1.08231	1.15693	1.32359	1.11744	1.02447	1.27296	1.24
Olfr304	olfactory receptor 304 (Olfr304), [NM_001011828]					0.917318	0.16867	0	0.9999	0.67401	0.0078303	0.046	1.18906	1.32368	1.6743	-1.05916	1.12466	1.50731	1.34
4933426M11Rik	RIKEN cDNA 4933426M11 gene (4933426M11Rik), [NM_178682]					0.917318	0.037971	0.0039551	0.9999	0.677937	0.0078303	0.0512	1.09502	1.25802	1.2766	1.05202	1.06507	1.2457	1.17
Adrbk2	adrenergic receptor kinase, beta 2 (Adrbk2), transcript variant 1, [NM_177078]					0.917411	0.194377	0	0.9999	0.677019	0.0078303	0.0562	1.03254	1.1121	1.20479	1.02923	1.04779	1.17283	1.12
Zfp689	zinc finger protein 689 (Zfp689), [NM_175163]					0.917318	0.0756532	0	0.9999	0.524502	0.0078303	0.0983	1.16289	1.30876	1.56852	1.16291	1.14602	1.38321	1.21
Lrrk1	leucine-rich repeat kinase 1 (Lrrk1), [NM_146191]					0.917318	0.0247884	0	0.9999	0.109483	0.0078303	0.1954	-1.14499	-1.31612	-1.3685	-1.21747	-1.22637	-1.29029	-1.11
Ppan	peter pan homolog (Drosophila) (Ppan), [NM_145610]					0.929945	0.0445156	0	0.9999	0.164982	0.0078303	0.4851	-1.07018	-1.54626	-1.93592	-1.00099	-1.4033	-1.57038	-1.12
BB268930	BB268930 RIKEN full-length enriched, 10 days neonate cortex cDNA clone A830037G23 3'. [BB268930]					0.923464	0.659803	0.485929	0.9999	0.919264	0.00818257	0.0019	1.02013	-1.0269	-1.03654	1.00122	-1.00895	1.12038	1.13
Metap2	methionine aminopeptidase 2 (Metap2), [NM_019648]					0.962143	0.394899	0.0125326	0.9999	0.929655	0.00818257	0.0045	1.01713	-1.10019	-1.22017	1.08488	1.01447	-1.22951	-1.25
Tmc1	transmembrane channel-like protein 1 (Tmc1) , complete cds. [AF417579]					0.949874	0.253502	0.0039551	0.9999	0.80312	0.00818257	0.0275	1.02657	1.15761	1.31193	1.1544	1.04425	1.26481	1.21
AI839739	AI839739 UI-M-AP0-abe-d-08-0-UI.s2 NIH_BMAP_MST cDNA clone UI-M-AP0-abe-d-08-0-UI 3', sequence [AI839739]					0.917318	0.11178	0.00540152	0.9999	0.658337	0.00818257	0.0663	1.08251	1.20229	1.31424	1.09965	1.07306	1.25771	1.17
Snf8	SNF8, ESCRT-II complex subunit, homolog (S. cerevisiae) (Snf8), [NM_033568]					0.917318	0.123152	0	0.9999	0.397785	0.00818257	0.1991	-1.07736	-1.23582	-1.36723	-1.18575	-1.15869	-1.31967	-1.14
Ppfibp2	protein tyrosine phosphatase, receptor-type, F interacting protein, binding protein 2 (Ppfibp2), [NM_008905]					0.985541	0.613162	0.946962	0.9999	0	0.00818257	0.2733	-1.01969	-1.19605	1.02424	1.12428	-2.51803	-1.93662	1.3
2310001A20Rik	RIKEN cDNA 2310001A20 gene (2310001A20Rik), [NM_027977]					0.917318	0.0828615	0.0115999	0.9999	0.310774	0.00818257	0.3201	-1.10486	-1.31221	-1.35324	-1.15306	-1.21103	-1.35744	-1.12
1200004M23Rik	RIKEN cDNA 1200004M23 gene (1200004M23Rik), [NM_026169]					0.917318	0.046956	0	0.9999	0.237835	0.00818257	0.4162	-1.28722	-1.67863	-2.1	-1.10304	-1.44691	-1.70018	-1.18
Syt13	Synaptotagmin XIII (Syt13), [NM_030725]					0.936637	0.127799	0.0115999	0.9999	0.208028	0.00818257	0.4447	1.01809	1.1138	1.15735	1.06129	1.10716	1.15136	1.04
Nrbf2	nuclear receptor binding factor 2 (Nrbf2), [NM_001036293]					0.917318	0.565316	0	0.9999	0.862215	0.0085272	0.0232	-1.13478	-1.09466	-1.38996	-1.02784	-1.03697	-1.31779	-1.27
Slc6a17	solute carrier family 6 (neurotransmitter transporter), member 17 (Slc6a17), [NM_172271]					0.917318	0.109749	0.00234007	0.9999	0.848516	0.0085272	0.0267	1.08928	1.17066	1.26796	1.08259	1.02701	1.20313	1.17
Gpr30	G protein-coupled receptor 30 (Gpr30), [NM_029771]					0.917318	0.14873	0	0.9999	0.699366	0.0085272	0.052	1.12842	1.21434	1.43586	1.15944	1.07333	1.29733	1.21
BC005782	cDNA clone MGC:12025 IMAGE:3603243, complete cds. [BC005782]					0.917318	0.130116	0	0.9999	0.626803	0.0085272	0.0878	1.13877	1.32891	1.59458	-1.02198	1.13283	1.43318	1.27
Gja5	gap junction membrane channel protein alpha 5 (Gja5), [NM_008121]					0.917318	0.285182	0.0039551	0.9999	0.589046	0.0085272	0.0885	1.05338	1.11833	1.26052	1.10284	1.07782	1.22015	1.13
Etnk2	PREDICTED: ethanolamine kinase 2, transcript variant 3 (Etnk2), [XM_903670]					0.917318	0.0445156	0.00540152	0.9999	0.00653926	0.0085272	0.3099	-1.16242	-1.60284	-1.69141	-1.13668	-1.96175	-1.64056	1.2
BC013561	cDNA clone IMAGE:3492058, partial cds. [BC013561]					0.932309	0.612278	0.155148	0.9999	0	0.0085272	0.3533	1.08016	1.15745	1.37493	-1.03948	-2.02251	-1.68403	1.2
2510039O18Rik	RIKEN cDNA 2510039O18 gene (2510039O18Rik), [NM_029841]					0.995822	0.109749	0.0141805	0.9999	0.241689	0.0085272	0.4274	1.0025	-1.28642	-1.34781	-1.13648	-1.23357	-1.35335	-1.1
Mx1	myxovirus (influenza virus) resistance 1 (Mx1), [NM_010846]					0.994149	0.0283296	0.136402	0.9999	0.0300254	0.0085272	0.843	-1.01549	3.59715	2.07526	1.0126	3.4191	3.11668	-1.1
Rps15	ribosomal protein S15 (Rps15), [NM_009091]					0.917318	0.57898	0	0.9999	0.729572	0.00886889	0.0304	-1.13973	-1.10966	-1.49866	1.04334	-1.08734	-1.42678	-1.31
E130119H09Rik	0 day neonate eyeball cDNA, RIKEN full-length enriched library, clone:E130119H09 product:unclassifiable, full insert sequence [AK021396]					0.917318	0.178379	0.00234007	0.9999	0.780046	0.00886889	0.028	1.09538	1.19893	1.38139	1.14654	1.05367	1.31055	1.24
Aff1	16 days neonate cerebellum cDNA, RIKEN full-length enriched library, clone:9630032B01 product:unclassifiable, full insert sequence. [AK079341]					0.917318	0.236371	0.00234007	0.9999	0.780046	0.00886889	0.0433	1.10621	1.18017	1.35126	1.13081	1.05473	1.2918	1.22
Wnt1	wingless-related MMTV integration site 1 (Wnt1), [NM_021279]					0.917318	0.209086	0.0039551	0.9999	0.678525	0.00886889	0.05	1.15274	1.31272	1.63698	1.21269	1.13132	1.53843	1.36
Cd19	CD19 antigen (Cd19), [NM_009844]					0.917318	0.119649	0.00234007	0.9999	0.677019	0.00886889	0.064	1.04618	1.16978	1.26618	-1.10269	1.06013	1.21787	1.15
Krtcap3	keratinocyte associated protein 3, (cDNA clone MGC:36818 IMAGE:5251276), complete cds. [BC027812]					0.929945	0.209	0	0.9999	0.405148	0.00886889	0.218	-1.02304	-1.09876	-1.18337	-1.08258	-1.08209	-1.15656	-1.07
Eif3s2	Eukaryotic translation initiation factor 3, subunit 2 (beta) (Eif3s2), [NM_018799]					0.917318	0.0411942	0.00234007	0.9999	0.268819	0.00886889	0.3938	-1.26818	-1.49121	-1.58206	-1.27696	-1.299	-1.47782	-1.14
Aifm2	apoptosis-inducing factor, mitochondrion-associated 2 (Aifm2), transcript variant 1, [NM_153779]					0.917318	0.03553	0.0261143	0.9999	0.126876	0.00886889	0.5409	-1.07595	-1.30476	-1.25114	-1.00965	-1.23486	-1.30984	-1.06
A_51_P425165	Unknown					0.928276	0.360585	0.491529	0.9999	0.62962	0.00921461	0	1.01899	-1.05704	-1.03665	-1.01481	-1.03839	1.1177	1.16
Il17rd	interleukin 17 receptor D (Il17rd), [NM_134437]					0.917318	0.17765	0	0.9999	0.890412	0.00921461	0.0138	1.07852	1.14692	1.29385	1.02302	1.02146	1.22081	1.2
AU021384	AU021384 Mouse eight-cell stage embryo cDNA cDNA clone J0546G08 3'. [AU021384]					0.917318	0.0588321	0.00234007	0.9999	0.767775	0.00921461	0.0288	1.09193	1.24291	1.29846	1.09997	1.04894	1.26343	1.2
Necap1	NECAP endocytosis associated 1 (Necap1), [NM_026267]					0.917318	0.219329	0.0039551	0.9999	0.766566	0.00921461	0.038	-1.12237	-1.17761	-1.33248	-1.01437	-1.05797	-1.28778	-1.22
E130310K16Rik	RIKEN cDNA E130310K16 gene (E130310K16Rik), [NM_172987]					0.917318	0.137298	0.00654931	0.9999	0.36967	0.00921461	0.2605	1.12587	1.38656	1.65033	1.24604	1.28028	1.5329	1.2
Riok2	RIO kinase 2 (yeast) (Riok2), [NM_025934]					0.917318	0.11178	0.00654931	0.9999	0.350547	0.00921461	0.2651	-1.08397	-1.31497	-1.43944	-1.02872	-1.21561	-1.40115	-1.15
Lysmd1	LysM, putative peptidoglycan-binding, domain containing 1 (Lysmd1), [NM_028134]					0.917318	0.926285	0.0278061	0.9999	0.949127	0.0095576	0.008	-1.12752	1.01676	-1.2792	-1.02051	-1.01378	-1.31241	-1.29
NAP108447-1	Unknown					0.917318	0.108135	0	0.9999	0.165702	0.0095576	0.6356	1.17714	1.22106	1.48446	1.19975	1.21311	1.26841	1.05
Il13	interleukin 13 (Il13), [NM_008355]					0.973552	0.560242	0.0115999	0.9999	0.685263	0.0095576	0.0376	-1.01036	1.05713	1.1898	1.001	1.04825	1.19244	1.14
Eapp	E2F-associated phosphoprotein (Eapp), [NM_025456]					0.917318	0.418927	0.637154	0.9999	0.411105	0.0095576	0	-1.06991	-1.10346	-1.05113	1.00674	1.12649	-1.24574	-1.4
1810049H19Rik	RIKEN cDNA 1810049H19 gene (1810049H19Rik), [NM_001003405]					0.917318	0.194377	0.00234007	0.9999	0.890371	0.0095576	0.018	1.16626	1.30485	1.59141	1.14153	1.04338	1.48646	1.42
Ereg	adult male stomach cDNA, RIKEN full-length enriched library, clone:2210040K03 product:epiregulin, full insert sequence. [AK019057]					0.917318	0.0121125	0.0115999	0.9999	0.700443	0.0095576	0.0523	1.13387	1.26584	1.22461	-1.01919	1.05432	1.21866	1.16
D730040F13Rik	10 days lactation, adult female mammary gland cDNA, RIKEN full-length enriched library, clone:D730040F13 product:hypothetical metalthio containing protein, full insert sequence. [AK052826]					0.928241	0.303629	0.00776329	0.9999	0.638252	0.0095576	0.0744	1.04024	1.13737	1.28546	1.13397	1.07997	1.25989	1.17
2510003E04Rik	RIKEN cDNA 2510003E04 gene (2510003E04Rik), [NM_028197]					0.958388	0.672395	0.521853	0.9999	0.619684	0.0095576	0.0744	-1.01979	-1.05331	1.0684	1.0468	-1.07921	-1.25011	-1.16
Olfr1395	olfactory receptor 1395 (Olfr1395), [NM_146877]					0.917318	0.0984526	0	0.9999	0.6282	0.0095576	0.0914	1.21621	1.39991	1.72726	1.19579	1.1445	1.47415	1.29
Fosb	FBJ osteosarcoma oncogene B (Fosb), [NM_008036]					0.912427	0.0883407	0	0.9999	0.57905	0.0095576	0.1052	1.24977	1.31092	1.50932	1.17766	1.13185	1.36916	1.21
Sult2b1	sulfotransferase family, cytosolic, 2B, member 1 (Sult2b1), [NM_017465]					0.917318	0.204068	0.00654931	0.9999	0.475242	0.0095576	0.1616	1.03572	1.10125	1.17305	1.02026	1.07438	1.16128	1.08
Snph	syntaphilin (Snph), [NM_198214]					0.917318	0.0906678	0	0.9999	0.443826	0.0095576	0.2208	1.07238	1.17186	1.30616	1.08797	1.10047	1.20006	1.09
Gck	glucokinase (Gck), [NM_010292]					0.715467	0.0668176	0.0039551	0.9999	0.375876	0.0095576	0.2817	-1.40244	-1.41965	-1.53126	-1.10911	-1.24646	-1.45515	-1.17
Cml1	camello-like 1 (Cml1), [NM_023160]					0	0.0683668	0.0232831	0.9999	0.242885	0.0095576	0.4095	-1.57975	-1.43874	-1.44943	-1.47267	-1.30704	-1.47604	-1.13
4933439F18Rik	RIKEN cDNA 4933439F18 gene (4933439F18Rik), [NM_025757]					0.917318	0.28584	0.00234007	0.9999	0.227668	0.0095576	0.4475	-1.05987	-1.12176	-1.25094	-1.03371	-1.15186	-1.22053	-1.06
Vsx1	visual system homeobox 1 homolog (zebrafish) (Vsx1), [NM_054068]					0.978754	0.11473	0.0115999	0.9999	0.925294	0.00989861	0.0121	1.01384	1.3097	1.39689	-1.12656	1.02478	1.4023	1.37
AK079007	adult male epididymis cDNA, RIKEN full-length enriched library, clone:9230109L20 product:unclassifiable, full insert sequence. [AK079007]					0.917318	0.234143	0	0.9999	0.874494	0.00989861	0.0143	1.04769	1.14396	1.28742	1.09535	1.0257	1.2407	1.21
BC028808	culus, clone IMAGE:1244192, [BC028808]					0.917318	0.0756532	0.015675	0.9999	0.8166	0.00989861	0.0254	1.13392	1.37502	1.39291	1.12068	1.05932	1.4077	1.33
ENSMUST00000101420	melanoma antigen, family A, 7 [Source:MarkerSymbol;Acc:MGI:1333836] [ENST00000101420]					0.917318	0.16668	0	0.9999	0.768372	0.00989861	0.034	1.08573	1.16756	1.32452	1.11749	1.04687	1.24431	1.19
Olfr195	olfactory receptor 195 (Olfr195), [NM_146998]					0.917318	0.119169	0.0039551	0.9999	0.775734	0.00989861	0.0359	1.19534	1.35945	1.51965	1.21553	1.08408	1.47515	1.36
1700116B05Rik	BY707292 RIKEN full-length enriched, adult male testis cDNA clone 1700116B05 5'. [BY707292]					0.917318	0.124992	0.00234007	0.9999	0.711197	0.00989861	0.0451	1.15742	1.29942	1.5056	-1.0842	1.0911	1.40706	1.29
Dcst1	DC-STAMP domain containing 1 (Dcst1), [NM_029974]					0.917318	0.108135	0	0.9999	0.615556	0.00989861	0.0945	1.17572	1.28046	1.54906	1.1516	1.11122	1.34068	1.21
BC039210	for mKIAA0233 protein [AK129095]					0.917318	0.0756532	0.00234007	0.9999	0.488743	0.00989861	0.1595	-1.13341	-1.22103	-1.28278	1.0334	-1.11374	-1.2553	-1.13
Actl7a	actin-like 7a (Actl7a), [NM_009611]					0.917318	0.165743	0.0039551	0.9999	0.544332	0.00989861	0.1633	1.1466	1.29882	1.51347	1.18567	1.17492	1.42552	1.21
Adm	adrenomedullin (Adm), [NM_009627]					0.917318	0.0195578	0.268984	0.9999	0.0108213	0.0102277	0.511	1.19482	2.02203	1.3532	1.13746	2.10972	1.81071	-1.17
Slpi	secretory leukocyte peptidase inhibitor (Slpi), [NM_011414]					0.917318	0.0839875	0	0.9999	0.651341	0.0102277	0.0717	1.14561	1.29004	1.55922	1.15058	1.09733	1.33434	1.22
Rrbp1	ribosome binding protein 1 (Rrbp1), transcript variant 2, [NM_133626]					0.824407	0.0797175	0	0.9999	0.899579	0.0102277	0.0033	-1.28951	-1.32611	-1.46114	-1.09312	1.03202	-1.36113	-1.4
ENSMUSG00000043225	predicted gene, ENSG00000043225, (cDNA clone MGC:12079 IMAGE:3708702), complete cds. [BC006743]					0.917318	0.127799	0.0039551	0.9999	0.820778	0.0102277	0.025	1.16357	1.30843	1.52601	1.15373	1.05664	1.39061	1.32
Psp	parotid secretory protein (Psp), [NM_008953]					0.917318	0.198379	0.0039551	0.9999	0.715505	0.0102277	0.0362	1.06584	1.1702	1.30739	1.11633	1.06182	1.28068	1.21
Il27ra	interleukin 27 receptor, alpha (Il27ra), [NM_016671]					0.917318	0.0744613	0.00234007	0.9999	0.754952	0.0102277	0.0441	1.23057	1.50964	1.80468	1.23382	1.1048	1.5536	1.38
Ptpn11	protein tyrosine phosphatase, non-receptor type 11 (Ptpn11), [NM_011202]					0.927956	0.267998	0.0039551	0.9999	0.684075	0.0102277	0.0484	1.03402	1.12058	1.24609	1.08887	1.05636	1.21845	1.15
Tle3	M.culus mESG . [X73360]					0.917318	0.142042	0	0.9999	0.605301	0.0102277	0.0997	1.03498	1.1072	1.19573	1.05316	1.05144	1.14489	1.09
Rtp4	receptor transporter protein 4 (Rtp4), [NM_023386]					0.949874	0.0487522	0.0418556	0.9999	0.0108213	0.0102277	0.5043	-1.12358	3.05388	2.39634	-1.30101	3.74413	2.86176	-1.31
Bcar1	breast cancer anti-estrogen resistance 1 (Bcar1), [NM_009954]					0.884054	0	0.00540152	0.9999	0.160845	0.0102277	0.5566	-1.49718	-1.89812	-1.86747	1.07952	-1.50922	-1.7002	-1.13
NAP057175-1	Unknown					0.917318	0.734098	0.459497	0.9999	0.0343335	0.0102277	0.7798	-1.0554	-1.03407	-1.06211	-1.02385	1.20512	1.18248	-1.02
Pqlc1	PQ loop repeat containing 1 (Pqlc1), [NM_025861]					0.693681	0.0509594	0.00540152	0.9999	0.0377053	0.0102277	0.8197	-1.71218	-1.81062	-1.94453	-1.12556	-1.92675	-1.82368	1.06
Ppp2r5d	protein phosphatase 2, regulatory subunit B (B56), delta isoform (Ppp2r5d), [NM_009358]					0.989696	0.0893981	0.00540152	0.9999	0.0535384	0.0102277	0.973	1.00655	-1.27934	-1.32962	-1.16775	-1.33079	-1.32536	1
Paox	polyamine oxidase (exo-N4-amino) (Paox), [NM_153783]					0.840495	0.169723	0	0.9999	0.924697	0.0105753	0.0121	-1.29932	-1.25869	-1.54422	-1.17112	-1.0251	-1.37824	-1.34
Ascl1	achaete-scute complex homolog-like 1 (Drosophila) (Ascl1), [NM_008553]					0.917318	0.10106	0	0.9999	0.710121	0.0105753	0.0454	1.11823	1.23412	1.40192	1.13891	1.06623	1.28647	1.21
Folr1	folate receptor 1 (adult) (Folr1), [NM_008034]					0.917318	0.104124	0	0.9999	0.690575	0.0105753	0.0657	1.14622	1.25164	1.44307	1.12773	1.07455	1.29174	1.2
Angptl6	angiopoietin-like 6 (Angptl6), [NM_145154]					0.917318	0.037971	0	0.9999	0.0395301	0.0105753	0.9963	-1.13734	-1.39237	-1.43743	-1.25743	-1.37846	-1.3778	1
Nmi	N-myc (and STAT) interactor (Nmi), [NM_019401]					0.917411	0.635962	0.743444	0.9999	0	0.0108876	0.008	-1.12702	1.17081	-1.10013	-1.08527	3.09193	1.78697	-1.73
Olfr434	olfactory receptor 434 (Olfr434), [NM_146369]					0.917318	0.239741	0	0.9999	0.92289	0.0108876	0.0176	1.13577	1.23211	1.48343	1.18947	1.02654	1.39118	1.36
Rarg	retinoic acid receptor, gamma (Rarg), transcript variant 1, [NM_011244]					0.917318	0.100776	0	0.9999	0.804403	0.0108876	0.0369	1.08624	1.12923	1.21869	1.09722	1.02498	1.14663	1.12
Klc2	kinesin light chain 2 (Klc2), [NM_008451]					0.917318	0.110464	0	0.9999	0.681079	0.0108876	0.0588	1.1528	1.29004	1.51787	1.16664	1.09297	1.35984	1.24
X86367	M.culus nsk1 for putative receptor tyrosine kinase. [X86367]					0.917318	0.262848	0.00234007	0.9999	0.664904	0.0108876	0.062	1.03265	1.08433	1.17022	1.02852	1.04307	1.14931	1.1
Scmh1	sex comb on midleg homolog 1 (Scmh1), [NM_013883]					0.917318	0.104124	0.00234007	0.9999	0.659589	0.0108876	0.0802	1.0778	1.12307	1.17881	-1.0123	1.04312	1.13992	1.09
Krt84	keratin 84 (Krt84), [NM_008474]					0.917318	0.14873	0	0.9999	0.560643	0.0108876	0.1211	1.09339	1.22034	1.4168	1.16872	1.1149	1.29896	1.17
Pnkd	paroxysmal nonkinesiogenic dyskinesia (Pnkd), transcript variant 2, [NM_025580]					0.846978	0.215001	0.00234007	0.9999	0.349123	0.0108876	0.2664	-1.21	-1.17211	-1.30793	1.00607	-1.16027	-1.28905	-1.11
Rchy1	ring finger and CHY zinc finger domain containing 1 (Rchy1), [NM_026557]					0.917318	0.739805	0.00874286	0.9999	0.096976	0.0112109	0	-1.1792	-1.0682	-1.45156	1.00777	1.37515	-1.39891	-1.92
Sh3bp2	Mouse SH3 binding protein 3BP2 , complete cds. [L14543]					0.846978	0.0974537	0.958804	0.9999	0.706039	0.0112109	0.0603	-1.40491	1.41864	1.0125	-1.09177	-1.11963	-1.51228	-1.35
Klra13	killer cell lectin-like receptor subfamily A, member 13 (Klra13), [NM_010647]					0.917318	0.123152	0	0.9999	0.862333	0.0112109	0.0259	1.16196	1.23591	1.42704	1.13374	1.03546	1.29688	1.25
Hnrpll	heterogeneous nuclear ribonucleoprotein L-like (Hnrpll), [NM_144802]					0.813799	0.0588321	0	0.9999	0.722846	0.0115163	0.0457	-1.19019	-1.22612	-1.26661	1.05712	-1.05462	-1.23378	-1.17
Hic2	hypermethylated in cancer 2 (Hic2), [NM_178922]					0.917318	0.0756532	0	0.9999	0.628118	0.0115163	0.0751	1.14276	1.24214	1.43088	1.11966	1.08397	1.27062	1.17
2310008H09Rik	RIKEN cDNA 2310008H09 gene (2310008H09Rik), [NM_023197]					0.917318	0.880418	0.0990857	0.9999	0.57558	0.0115163	0.1417	1.13559	-1.02557	-1.20086	1.05503	-1.11142	-1.28777	-1.16
Ndufa13	NADH dehydrogenase (ubiquinone) 1 alpha subcomplex, 13 (Ndufa13), [NM_023312]					0.917318	0.119169	0.00654931	0.9999	0.198927	0.0115163	0.4385	-1.13434	-1.32233	-1.52324	-1.25936	-1.29375	-1.43236	-1.11
Hic1	hypermethylated in cancer 1 (Hic1), [NM_010430]					0.917318	0.0283296	0.0039551	0.9999	0.0252497	0.0115163	0.7644	-1.11185	-1.23182	-1.20633	-1.15879	-1.2223	-1.19646	1.02
Hagh	hydroxyacyl glutathione hydrolase (Hagh), [NM_024284]					0.57684	0.116749	0	0.9999	0.894878	0.0118105	0.0063	-1.29514	-1.24245	-1.49986	-1.08983	1.02841	-1.29838	-1.34
Sfrp4	secreted frizzled-related sequence protein 4 (Sfrp4), [NM_016687]					0.917318	0.370024	0	0.9999	0.942054	0.0118105	0.0127	1.07488	1.07842	1.20157	1.08218	1.00924	1.16084	1.15
Ryr1	3 days neonate thy cDNA, RIKEN full-length enriched library, clone:A630095L05 product:RYANODINE RECEPTOR 1 (SKELETAL CLE-TYPE RYANODINE RECEPTOR) (RYR1) (RYR-1) (SKELETAL CLE CALCIUM RELEASE CHANNEL) homolog [Homo sapiens], full...					0.917318	0.251295	0	0.9999	0.96851	0.0118105	0.0087	1.13064	1.18827	1.44992	1.10913	-1.00915	1.31843	1.33
A130022F02Rik	16 days neonate thy cDNA, RIKEN full-length enriched library, clone:A130022F02 product:unclassifiable, full insert sequence [AK037504]					0.917318	0.128918	0	0.9999	0.842533	0.0118105	0.0304	1.07469	1.14259	1.22636	-1.05025	1.02418	1.1747	1.15
2310043J07Rik	adult male tongue cDNA, RIKEN full-length enriched library, clone:2310043J07 product:hypothetical Heme-dependent peroxidases structure containing protein, full insert sequence. [AK009780]					0.917318	0.0699449	0	0.9999	0.672975	0.0118105	0.0781	1.14277	1.21706	1.31589	1.11848	1.06311	1.22285	1.15
Tagln3	transgelin 3 (Tagln3), [NM_019754]					0.917318	0.101874	0.00776329	0.9999	0.658174	0.0118105	0.0892	1.12556	1.23284	1.30553	1.08906	1.07987	1.26613	1.17
Zfp558	adult male testis cDNA, RIKEN full-length enriched library, clone:4932704I17 product:weakly similar to CDNA FLJ30932 FIS, CLONE FEBRA2006942, MODERATELY SIMILAR TO ZINC FINGER PROTEIN 33A [Homo sapiens], full insert sequence. [AK016584]					0.930648	0.339883	0.019251	0.9999	0.575981	0.0118105	0.1303	-1.02022	1.07035	1.13109	1.02454	1.05334	1.13634	1.08
Syn3	synapsin III (Syn3), [NM_013722]					0.917318	0.0545616	0.0133999	0.9999	0.802814	0.0121291	0.0359	1.10357	1.2386	1.24961	1.0908	1.03979	1.23106	1.18
Crip1	cysteine-rich protein 1 (intestinal) (Crip1), [NM_007763]					0.917318	0.539644	0.00654931	0.9999	0.275637	0.0124255	0.4135	-1.19743	-1.10501	-1.38948	-1.10314	-1.21182	-1.32309	-1.09
Olfr59	olfactory receptor 59 (Olfr59), [NM_011002]					0.917318	0.20488	0.00540152	0.9999	0.738703	0.0124255	0	1.33528	1.36063	1.70189	1.25181	-1.11815	1.55876	1.74
Slc45a4	solute carrier family 45, member 4 (Slc45a4), [NM_001033219]					0.917318	0.192343	0.00234007	0.9999	0.859735	0.0124255	0.0214	1.08352	1.15894	1.29167	1.0984	1.02842	1.23544	1.2
2010005H15Rik	RIKEN cDNA 2010005H15 gene (2010005H15Rik), [NM_029733]					0.917318	0.199133	0	0.9999	0.809333	0.0124255	0.0333	1.08904	1.08528	1.15815	1.08126	1.0216	1.12328	1.1
Pfpl	pore forming protein-like (Pfpl), [NM_019540]					0.917318	0.0813082	0.00540152	0.9999	0.790911	0.0124255	0.0391	1.18688	1.37451	1.46179	1.17631	1.0709	1.4067	1.31
3300001P08Rik	RIKEN cDNA 3300001P08 gene (3300001P08Rik), [NM_026313]					0.917318	0.0283296	0	0.9999	0.796256	0.0124255	0.0475	-1.08077	-1.34314	-1.49156	1.03764	-1.05133	-1.28614	-1.22
Car11	carbonic anhydrase 11 (Car11), [NM_009800]					0.917318	0.0654931	0	0.9999	0.748735	0.0124255	0.062	1.13205	1.33945	1.49308	1.17834	1.07395	1.33475	1.24
Cldn2	claudin 2 (Cldn2), [NM_016675]					0.917318	0.253969	0.0039551	0.9999	0.720888	0.0124255	0.0655	1.10037	1.22568	1.48835	1.15209	1.087	1.36617	1.26
NAP057121-1	Unknown					0.917318	0.151961	0	0.9999	0.650654	0.0124255	0.0717	1.15584	1.30415	1.61924	1.19173	1.12009	1.42066	1.27
2310016F22Rik	RIKEN cDNA 2310016F22 gene (2310016F22Rik), [NM_173743]					0.884054	0.934986	0.0960049	0.9999	0	0.0127505	0	-1.53273	1.0325	-1.50283	-1.12063	3.94473	1.73443	-2.27
Nsun2	NOL1/NOP2/Sun domain family 2 (Nsun2), [NM_145354]					0.917318	0.0683668	0.00874286	0.9999	0.675563	0.0127505	0.0832	1.15885	1.38518	1.45693	1.12827	1.1038	1.37362	1.24
Prss22	protease, serine, 22 (Prss22), [NM_133731]					0.917318	0.0813082	0	0.9999	0.648435	0.0127505	0.0995	1.20573	1.4609	1.85051	1.1963	1.14682	1.49513	1.3
Hmga1	high mobility group AT-hook 1 (Hmga1), transcript variant 1, [NM_016660]					0.917318	0.0487522	0.00874286	0.9999	0.584943	0.0127505	0.141	-1.19437	-1.34351	-1.37318	-1.06105	-1.12078	-1.32166	-1.18
AK138790	0 day neonate thy cDNA, RIKEN full-length enriched library, clone:A430071M17 product:unclassifiable, full insert sequence [AK138790]					0.994785	0.0915497	0.0380279	0.9999	0.0300254	0.0127505	0.7554	1.0088	2.14431	2.12435	-1.04185	2.58229	2.31282	-1.12
Nhp2l1	NHP2 non-histone chromosome protein 2-like 1 (S. cerevisiae) (Nhp2l1), [NM_011482]					0.983748	0.294462	0.112248	0.9999	0.964875	0.013066	0.0094	1.01006	1.161	1.19626	-1.08086	1.00962	-1.28242	-1.29
NAP057263-1	Unknown					0.917318	0.117264	0	0.9999	0.969891	0.013066	0.0121	1.08425	1.25997	1.44071	1.12077	1.00845	1.31832	1.31
Tnp1	transition protein 1 (Tnp1), [NM_009407]					0.917318	0.0937992	0	0.9999	0.714687	0.013066	0.0551	1.14427	1.3221	1.59351	1.16536	1.08662	1.3694	1.26
Mfap1a	microfibrillar-associated protein 1A (Mfap1a), [NM_026220]					0.917318	0.0283296	0	0.9999	0.681088	0.013066	0.0788	-1.14503	-1.35032	-1.36832	1.06242	-1.08116	-1.28963	-1.19
Asb6	ankyrin repeat and SOCS box-containing protein 6 (Asb6), [NM_133346]					0.950759	0.149849	0.0125326	0.9999	0.351839	0.013066	0.3671	1.02715	-1.21315	-1.28492	-1.0588	-1.16257	-1.27141	-1.09
U52463	Unknown					0.917318	0.037971	0.0039551	0.9999	0.148496	0.013066	0.6134	-1.15888	-1.28263	-1.31995	-1.03073	-1.21446	-1.27219	-1.05
Itgae	integrin, alpha E, epithelial-associated (Itgae), transcript variant 1, [NM_008399]					0.917318	0.0247884	0.0171573	0.9999	0.814836	0.0133897	0.0376	1.0588	1.16587	1.13943	1.0157	1.02384	1.14126	1.11
Ripk5	receptor interacting protein kinase 5 (Ripk5), [NM_172516]					0.917318	0.133238	0	0.9999	0.730283	0.0133897	0.0623	1.1086	1.22349	1.37404	1.1343	1.06469	1.27452	1.2
Bdkrb2	bradykinin receptor, beta 2 (Bdkrb2), [NM_009747]					0.917318	0.140623	0.00234007	0.9999	0.568619	0.0133897	0.1318	1.0953	1.22014	1.3886	1.15771	1.11408	1.29495	1.16
Ddx5	DEAD (Asp-Glu-Ala-Asp) box polypeptide 5 (Ddx5), [NM_007840]					0.840495	0.324206	0	0.9999	0.112681	0.0136602	0.746	1.29524	1.1947	1.56322	1.27723	1.32502	1.38069	1.04
Gadd45b	Growth arrest and DNA-damage-inducible 45 beta (Gadd45b), [NM_008655]					0.917318	0.664579	0.20824	0.9999	0.00653926	0.0136602	0.5111	1.50807	-1.16315	1.43144	1.19081	2.15679	1.83954	-1.17
Olfr635	olfactory receptor 635 (Olfr635), [NM_147118]					0.917318	0.141023	0.00654931	0.9999	0.749144	0.0136602	0.0512	1.14028	1.26589	1.42703	1.19199	1.07411	1.35056	1.26
Lrrc23	leucine rich repeat containing 23 (Lrrc23), [NM_013588]					0.917318	0.072609	0	0.9999	0.710121	0.0136602	0.0685	1.20085	1.39695	1.59913	1.23635	1.09953	1.40634	1.28
Baiap2	brain-specific angiogenesis inhibitor 1-associated protein 2, (cDNA clone MGC:7125 IMAGE:3158004), complete cds. [BC016411]					0.917318	0.227348	0.00654931	0.9999	0.315822	0.0136602	0.4037	1.06336	1.10139	1.19437	1.02112	1.10142	1.15645	1.05
Olfr683	olfactory receptor 683 (Olfr683), [NM_147045]					0.923903	0.781411	0.85912	0.9999	0.44561	0.0139385	0	1.02551	1.02261	-1.01282	1.01156	-1.0735	1.1398	1.22
Snw1	SNW domain containing 1 (Snw1), [NM_025507]					0.93112	0.0121125	0	0.9999	0.914955	0.0139385	0.0072	-1.05657	-1.51632	-1.74656	-1.01186	1.03049	-1.3987	-1.44
Gimap9	GTPase, IMAP family member 9 (Gimap9), [NM_174960]					0.3553	0.338738	0	0.9999	0.740152	0.0139385	0.0693	-1.38768	-1.17542	-1.43921	-1.04832	-1.07738	-1.33718	-1.24
Ccdc9	10 days embryo whole body cDNA, RIKEN full-length enriched library, clone:2600011L02 product:unclassifiable, full insert sequence [AK011186]					0.917318	0.151961	0	0.9999	0.87427	0.0142067	0.0232	1.16834	1.28655	1.52926	1.1696	1.03985	1.3781	1.33
Il27ra	interleukin 27 receptor, alpha (Il27ra), [NM_016671]					0.917318	0.046956	0	0.9999	0.851316	0.0142067	0.0275	1.25855	1.54966	1.87591	1.26302	1.06754	1.54029	1.44
Cyp2b19	cytochrome P450, family 2, subfamily b, polypeptide 19 (Cyp2b19), [NM_007814]					0.917318	0.142042	0	0.9999	0.789995	0.0142067	0.0351	1.13182	1.25497	1.46472	-1.06741	1.06037	1.34665	1.27
1500009C09Rik	PREDICTED: RIKEN cDNA 1500009C09 gene, transcript variant 1 (1500009C09Rik), [XM_901682]					0.917318	0.133948	0	0.9999	0.724986	0.0142067	0.0669	1.22185	1.41697	1.80485	1.25368	1.11691	1.5276	1.37
Capn9	calpain 9 (nCL-4) (Capn9), [NM_023709]					0.917318	0.0487522	0	0.9999	0.686567	0.0142067	0.0715	1.08028	1.20755	1.26469	1.10003	1.05345	1.1925	1.13
9530004P13Rik	adult male urinary bladder cDNA, RIKEN full-length enriched library, clone:9530004P13 product:hypothetical protein, full insert sequence. [AK020544]					0.917318	0.216641	0	0.9999	0.647498	0.0142067	0.1088	1.14533	1.20575	1.42883	-1.09107	1.0986	1.31216	1.19
Pdxk	pyridoxal (pyridoxine, vitamin B6) kinase (Pdxk), [NM_172134]					0.917318	0.0121125	0	0.9999	0.179023	0.0142067	0.6289	-1.23601	-1.56925	-1.67853	-1.13182	-1.34365	-1.44576	-1.08
D11Wsu47e	DNA segment, Chr 11, Wayne State University 47, expressed (D11Wsu47e), [NM_177777]					0.912427	0.263494	0.00234007	0.9999	0.836077	0.014502	0.0054	-1.22915	-1.183	-1.44154	1.01879	1.04283	-1.30012	-1.36
Gpr173	G-protein coupled receptor 173 (Gpr173), [NM_027543]					0.917318	0.0974537	0.00654931	0.9999	0.722508	0.014502	0.0495	1.13714	1.29291	1.39199	1.18153	1.08048	1.34621	1.25
Wnt6	wingless-related MMTV integration site 6 (Wnt6), [NM_009526]					0.917318	0.0580082	0.00540152	0.9999	0.701986	0.014502	0.066	1.0678	1.13313	1.14837	1.05707	1.0361	1.13388	1.09
Psca	prostate stem cell antigen (Psca), [NM_028216]					0.917318	0.0788582	0	0.9999	0.691635	0.014502	0.0688	1.24281	1.48498	1.96453	1.25418	1.13098	1.53474	1.36
Mat2a	methionine adenosyltransferase II, alpha (Mat2a), [NM_145569]					0.917318	0.0247884	0	0.9999	0.342676	0.014502	0.398	-1.12435	-1.52874	-1.65015	1.05393	-1.24445	-1.39824	-1.12
Trappc6b	trafficking protein particle complex 6B (Trappc6b), [NM_030057]					0.917318	0.037971	0.0149883	0.9999	0.920782	0.014788	0.0246	-1.0978	-1.26364	-1.24932	1.05673	-1.01817	-1.23445	-1.21
NAP057125-1	Unknown					0.917318	0.170692	0.00234007	0.9999	0.838765	0.014788	0.0313	1.21307	1.40707	1.77831	1.24316	1.07661	1.58728	1.47
Olfr1342	olfactory receptor 1342 (Olfr1342), [NM_146713]					0.917318	0.0906678	0.0039551	0.9999	0.79832	0.014788	0.0333	1.14982	1.2977	1.48282	1.1937	1.05848	1.34111	1.27
Morc4	microrchidia 4 (Morc4), [NM_029413]					0.941168	0.170061	0.0115999	0.9999	0.485114	0.014788	0.2496	1.01853	1.1092	1.17482	1.04593	1.07424	1.14572	1.07
Ifna5	interferon alpha 5 (Ifna5), [NM_010505]					0.917318	0.132354	0.0106857	0.9999	0.495901	0.014788	0.2522	1.03355	1.12793	1.1728	1.02796	1.07688	1.15386	1.07
1810020D17Rik	RIKEN cDNA 1810020D17 gene, (cDNA clone MGC:73649 IMAGE:1264501), complete cds. [BC062811]					0.917318	0.0858443	0.00654931	0.9999	0.1615	0.014788	0.6853	-1.15365	-1.31809	-1.4386	-1.0157	-1.28418	-1.34902	-1.05
Shroom2	shroom family member 2 (Shroom2), [NM_172441]					0.917318	0.463942	0.735225	0.9999	0.554974	0.0150753	0	1.06142	1.0738	1.02908	-1.06705	-1.07394	1.17151	1.26
Cited1	Cbp/p300-interacting transactivator with Glu/Asp-rich carboxy-terminal domain 1 (Cited1), [NM_007709]					0.917318	0.153421	0.00654931	0.9999	0.749464	0.0150753	0.0478	1.11608	1.24511	1.43936	1.16642	1.06931	1.33143	1.25
U26471	nucleosome-reactive monoclonal antibody MRB4, Ig light chain variable region , partial cds. [U26471]					0.917318	0.108627	0	0.9999	0.812182	0.0150753	0.0539	1.12013	1.24168	1.39542	1.13936	1.04656	1.27773	1.22
Akr1c12	aldo-keto reductase family 1, member C12 (Akr1c12), [NM_013777]					0.823843	0.037971	0.00540152	0.9999	0.677946	0.0150753	0.086	-1.21966	-1.28246	-1.34275	1.01277	-1.07367	-1.26069	-1.17
Kdelr2	KDEL (Lys-Asp-Glu-Leu) endoplasmic reticulum protein retention receptor 2 (Kdelr2), [NM_025841]					0.917318	0.0487522	0.00234007	0.9999	0.240979	0.0150753	0.517	-1.17668	-1.53519	-1.60998	1.04521	-1.3358	-1.48116	-1.11
Slc45a1	0 day neonate cerebellum cDNA, RIKEN full-length enriched library, clone:C230078B22 product:Proton-associated sugar transporter A (PAST-A) (Deleted in neuroblastoma 5 protein homolog) (DNb-5 homolog), full insert sequence [AK082651]					0.917318	0.0668176	0	0.9999	0.71935	0.0153865	0.0517	1.19032	1.34954	1.70813	1.17872	1.08496	1.3708	1.26
Mink1	misshapen-like kinase 1 (zebrafish) (Mink1), transcript variant 2, [NM_176893]					0.917318	0.15675	0	0.9999	0.71006	0.0153865	0.0767	1.12922	1.20096	1.3801	-1.05492	1.06682	1.26192	1.18
Echdc2	enoyl Coenzyme A hydratase domain containing 2 (Echdc2), [NM_026728]					0.971542	0.215896	0.0106857	0.9999	0.640019	0.0153865	0.0943	-1.01616	-1.17802	-1.28579	1.02644	-1.08664	-1.2709	-1.17
EG634650	predicted gene, EG634650 (EG634650), [NM_001039647]					0.979446	0.0247884	0.21182	0.9999	0	0.0153865	0.411	-1.06776	4.78015	2.29057	-1.32576	6.51736	4.08636	-1.59
Slc8a2	solute carrier family 8 (sodium/calcium exchanger), member 2 (Slc8a2), [NM_148946]					0.917318	0.124992	0	0.9999	0.939714	0.0156694	0.0176	1.11871	1.19527	1.3264	-1.04579	1.01363	1.23312	1.22
4930591A17Rik	RIKEN cDNA 4930591A17 gene [Source:MarkerSymbol;Acc:MGI:1915425] [ENST00000041998]					0.917318	0.164655	0	0.9999	0.872487	0.0156694	0.0373	1.15101	1.49352	2.04042	-1.04887	1.06957	1.64591	1.54
Wbscr28	Williams-Beuren syndrome chromosome region 28 (human) (Wbscr28), transcript variant 1, [NM_194065]					0.917318	0.0915497	0	0.9999	0.751486	0.0156694	0.0562	1.20372	1.49022	1.87781	1.25229	1.11014	1.54778	1.39
Gng3	guanine nucleotide binding protein (G protein), gamma 3 subunit (Gng3), [NM_010316]					0.917318	0.128551	0.00234007	0.9999	0.701851	0.0156694	0.0867	1.10443	1.19467	1.32509	-1.07226	1.06111	1.2276	1.16
Antxrl	anthrax toxin receptor-like (Antxrl), [NM_172808]					0.917318	0.169161	0.00234007	0.9999	0.638807	0.0156694	0.1279	1.06909	1.1701	1.30437	1.11014	1.07808	1.2242	1.14
2310058D17Rik	adult male aorta and vein cDNA, RIKEN full-length enriched library, clone:A530053H09 product:unclassifiable, full insert sequence [AK080053]					0.917318	0.046956	0	0.9999	0.546337	0.0156694	0.1989	1.16076	1.29822	1.39426	1.14998	1.12053	1.27541	1.14
Tmcc3	transmembrane and coiled coil domains 3 (Tmcc3), [NM_172051]					0.917318	0.0411942	0.00978531	0.9999	0.940089	0.0159458	0.008	-1.08153	-1.32749	-1.35672	1.00407	1.01847	-1.31287	-1.34
Adam24	a disintegrin and metallopeptidase domain 24 (testase 1) (Adam24), [NM_010086]					0.986195	0.0813082	0.0125326	0.9999	0.900952	0.0159458	0.0101	-1.00506	1.16534	1.1806	1.07945	-1.0165	1.16132	1.18
Runx3	runt related transcription factor 3 (Runx3), [NM_019732]					0.917318	0.0629925	0	0.9999	0.820951	0.0159458	0.0402	1.15411	1.33959	1.5435	1.16876	1.05543	1.35377	1.28
Bcl3	B-cell leukemia/lymphoma 3 (Bcl3), [NM_033601]					0.643562	0.392114	0.328049	0.9999	0.256561	0.0162358	0	-1.46878	1.2205	-1.20417	-1.14403	1.3295	-1.48099	-1.97
Pvrl1	poliovirus receptor-related 1 (Pvrl1), [NM_021424]					0.996858	0.471267	0.00874286	0.9999	0.849452	0.0162358	0.0019	1.00074	1.06253	1.17107	1.01964	-1.02138	1.1515	1.18
Rps21	ribosomal protein S21 (Rps21), [NM_025587]					0.917318	0.445525	0.00234007	0.9999	0.826276	0.0162358	0.0498	-1.13197	-1.12408	-1.3497	1.0446	-1.04535	-1.28043	-1.22
Prdm4	PR domain containing 4 (Prdm4), [NM_181650]					0.917318	0.033	0.00234007	0.9999	0.642051	0.0162358	0.1028	1.07349	1.15295	1.18168	-1.02212	1.04468	1.13125	1.08
Gab2	growth factor receptor bound protein 2-associated protein 2 (Gab2), [NM_010248]					0.917318	0.481872	0.419654	0.9999	0.5937	0.0162358	0.1419	1.046	-1.05032	-1.04818	1.00676	1.04753	1.12108	1.07
Trfp	Trf (TATA binding protein-related factor)-proximal protein homolog (Drosophila) (Trfp), [NM_020048]					0.917318	0.265213	0.112779	0.9999	0.594064	0.0162358	0.18	1.11925	-1.14004	-1.15981	1.07869	-1.0886	-1.22028	-1.12
Rdm1	RAD52 motif 1 (Rdm1), [NM_025654]					0.957828	0.331662	0.0039551	0.9999	0.503519	0.0162358	0.2289	-1.02502	-1.15499	-1.35012	1.01451	-1.13683	-1.28885	-1.13
Cacng7	calcium channel, voltage-dependent, gamma subunit 7 (Cacng7), [NM_133189]					0.917318	0.249479	0.00234007	0.9999	0.86186	0.0165169	0.0232	1.10786	1.19202	1.38292	1.18641	1.03762	1.32002	1.27
Il27ra	interleukin 27 receptor, alpha (Il27ra), [NM_016671]					0.917318	0.0629925	0	0.9999	0.823987	0.0165169	0.0451	1.23702	1.49367	1.76636	1.24371	1.07127	1.4828	1.41
Spnb1	Spnb-1=beta-spectrin [mice, reticulocyte, , 8126 nt]. [S66283]					0.917318	0.185741	0	0.9999	0.827585	0.0165169	0.0457	1.0771	1.18857	1.33795	-1.02115	1.04105	1.26378	1.21
4930408O17Rik	BY714660 RIKEN full-length enriched, adult male testis cDNA clone 4930408O17 5'. [BY714660]					0.967155	0.214653	0.0171573	0.9999	0.738799	0.0165169	0.0756	1.01635	1.15668	1.24735	1.14406	1.05513	1.22922	1.16
Icam5	intercellular adhesion molecule 5, telencephalin (Icam5), [NM_008319]					0.917318	0.220437	0.00654931	0.9999	0.596523	0.0165169	0.1339	1.04504	1.10635	1.19238	1.08105	1.0616	1.16236	1.09
Zmiz2	16 days embryo head cDNA, RIKEN full-length enriched library, clone:C130070C10 product:HRIHFB2007 PROTEIN (FRAGMENT) homolog [Homo sapiens], full insert sequence. [AK048533]					0.917318	0.0283296	0.44699	0.9999	0.915138	0.0167712	0.0072	1.11823	1.22899	1.07486	1.08404	-1.017	1.20642	1.23
Ncoa3	nuclear receptor coactivator 3 (Ncoa3), [NM_008679]					0.917318	0.116749	0.00540152	0.9999	0.815644	0.0167712	0.0559	1.15303	1.20814	1.29868	1.12599	1.0426	1.24004	1.19
XM_981541	PREDICTED: RIKEN cDNA 1300007C21 gene (1300007C21Rik), [XM_981541]					0.917318	0.0121125	0.00234007	0.9999	0.717307	0.0167712	0.066	1.12516	1.59771	1.74141	1.16281	1.1041	1.44247	1.31
2810439F02Rik	RIKEN cDNA 2810439F02 gene (2810439F02Rik), [NM_028341]					0.917318	0.183702	0.0039551	0.9999	0.951264	0.0170396	0.0033	-1.27466	-1.30412	-1.54117	-1.32596	1.01947	-1.4313	-1.46
Tac2	tachykinin 2 (Tac2), [NM_009312]					0.917318	0.127799	0	0.9999	0.776857	0.0173377	0.0657	1.15106	1.27055	1.53264	1.16895	1.06421	1.32547	1.25
Tcl1b3	T-cell leukemia/lymphoma 1B, 3 (Tcl1b3), [NM_013772]					0.917318	0.0580082	0	0.9999	0.714923	0.0176394	0.0844	1.22322	1.454	1.70475	1.13052	1.10448	1.4296	1.29
Dido1	death inducer-obliterator 1 (Dido1), transcript variant 3, [NM_175551]					0.917318	0.200478	0	0.9999	0.620635	0.0176394	0.1384	-1.10718	-1.16294	-1.29838	-1.06095	-1.08324	-1.2303	-1.14
Mid1ip1	Mid1 interacting protein 1 (gastrulation specific G12-like (zebrafish)) (Mid1ip1), [NM_026524]					0.917318	0.138397	0.0039551	0.9999	0.202837	0.0176394	0.6772	-1.44536	-1.64538	-2.06006	-1.14064	-1.62086	-1.79795	-1.11
Cbs	cystathionine beta-synthase (Cbs), transcript variant 2, [NM_178224]					0.917318	0.0545616	0.00234007	0.9999	0.729572	0.0179327	0.0683	1.20335	1.50383	1.62592	1.14604	1.10946	1.48762	1.34
Pcp2	Purkinje cell protein 2 (L7) (Pcp2), [NM_008790]					0.917318	0.0525871	0	0.9999	0.594064	0.0179327	0.1651	1.10522	1.25141	1.3865	1.09543	1.09282	1.2381	1.13
Hmox1	heme oxygenase (decycling) 1 (Hmox1), [NM_010442]					0.981604	0.36616	0.102974	0.7106	0.47638	0.018205	0	-1.0362	1.57525	1.87226	2.70831	-1.5464	2.27462	3.52
Anks1	ankyrin repeat and SAM domain containing 1 (Anks1), [NM_181413]					0.562558	0	0	0.9999	0.980971	0.018205	0.018	-1.35915	-1.69431	-1.72163	1.03174	-1.00626	-1.31839	-1.31
Olfr1248	Olfactory receptor 1248 (Olfr1248), [NM_146791]					0.917318	0.229177	0.00234007	0.9999	0.877733	0.018205	0.0317	1.17064	1.29957	1.66463	1.16137	1.04934	1.45619	1.39
Gpsm1	G-protein signalling modulator 1 (AGS3-like, C. elegans) (Gpsm1), [NM_153410]					0.917318	0.0195578	0	0.9999	0.290667	0.018205	0.5083	-1.11157	-1.28995	-1.33477	-1.03156	-1.16184	-1.23105	-1.06
Sord	sorbitol dehydrogenase (Sord), [NM_146126]					0.917318	0.037971	0.0106857	0.9999	0.13992	0.018205	0.9142	-1.23533	-1.39556	-1.36614	-1.05524	-1.31216	-1.33167	-1.01
Cd86	CD86 antigen (Cd86), [NM_019388]					0.917318	0.386484	0.00874286	0.9999	0.799755	0.0184807	0.0598	1.08237	1.13509	1.33729	1.11308	1.05008	1.26742	1.21
Chst4	carbohydrate (chondroitin 6/keratan) sulfotransferase 4 (Chst4), [NM_011998]					0.917318	0.164134	0.00234007	0.9999	0.738424	0.0184807	0.0772	1.07046	1.16798	1.28964	1.0812	1.05361	1.22185	1.16
Ptch1	cDNA, RIKEN full-length enriched library, clone:M5C1096C04 product:patched homolog 1, full insert sequence [AK147626]					0.917318	0.10002	0	0.9999	0.666383	0.0184807	0.1088	1.12236	1.24172	1.4011	1.15307	1.07919	1.25832	1.17
Nup50	nucleoporin 50 (Nup50), [NM_016714]					0.917318	0.186898	0	0.9999	0.625004	0.0184807	0.1206	-1.06879	-1.11461	-1.21184	-1.05231	-1.0572	-1.16102	-1.1
Rhbdl3	rhomboid, veinlet-like 3 (Drosophila) (Rhbdl3), [NM_139228]					0.917318	0.216511	0.286078	0.9999	0.393755	0.0187633	0	1.14503	1.16461	1.12255	1.04341	-1.14234	1.24107	1.42
Hoxc4	homeo box C4 (Hoxc4), [NM_013553]					0.984764	0.107983	0.00776329	0.9999	0.683983	0.0187633	0.1166	1.00936	1.27366	1.36657	1.12007	1.08776	1.2932	1.19
Krt5	keratin 5 (Krt5), [NM_027011]					0.917318	0.128551	0	0.9999	0.82107	0.0189891	0.0526	1.17305	1.33052	1.54853	1.20731	1.06233	1.38203	1.3
Prkcc	protein kinase C, gamma (Prkcc), [NM_011102]					0.917318	0.0937992	0	0.9999	0.755712	0.0189891	0.0612	1.18789	1.36096	1.64078	1.17614	1.08237	1.39479	1.29
Wnt2	wingless-related MMTV integration site 2 (Wnt2), [NM_023653]					0.917318	0.0744613	0	0.9999	0.642182	0.0189891	0.1144	1.24999	1.49563	1.87127	-1.09358	1.15995	1.51771	1.31
Lgr6	leucine-rich repeat-containing G protein-coupled receptor 6 (Lgr6), [NM_001033409]					0.917318	0.0683668	0	0.9999	0.582194	0.0189891	0.1666	1.05378	1.15933	1.20693	1.08018	1.06662	1.16315	1.09
Wdfy3	WD repeat and FYVE domain containing 3 (Wdfy3), [NM_172882]					0.935753	0.222705	0.00234007	0.9999	0.544592	0.0189891	0.2341	1.0212	1.10453	1.20689	1.06792	1.07061	1.15037	1.07
Trfr2	transferrin receptor 2 (Trfr2), [NM_015799]					0.917318	0.936065	0.0601693	0.9999	0.510976	0.0192439	0.2581	1.12482	-1.02073	1.32457	-1.03483	-1.18221	-1.38524	-1.17
2810006K23Rik	RIKEN cDNA 2810006K23 gene (2810006K23Rik), [NM_028310]					0.917318	0.0683668	0.00234007	0.9999	0.934925	0.0192439	0.0267	1.16396	1.3145	1.48202	1.15912	1.01785	1.28361	1.26
Mapkapk3	mitogen-activated protein kinase-activated protein kinase 3 (Mapkapk3), [NM_178907]					0.917318	0.110464	0	0.9999	0.686703	0.0192439	0.0809	1.14424	1.30108	1.46196	1.16385	1.09158	1.34539	1.23
Spatc1	spermatogenesis and centriole associated 1 (Spatc1), [NM_028852]					0.917318	0.126614	0	0.9999	0.628808	0.0192439	0.1317	1.15192	1.30519	1.5276	-1.11341	1.12211	1.36234	1.21
Fcer1a	Fc receptor, IgE, high affinity I, alpha polypeptide (Fcer1a), [NM_010184]					0.917318	0.0959519	0	0.9999	0.790911	0.0195025	0.0643	1.11578	1.19143	1.2835	1.12385	1.04149	1.20634	1.16
Ctdsp2	CTD (carboxy-terminal domain, RNA polymerase II, polypeptide A) small phosphatase 2 (Ctdsp2), [NM_146012]					0.917318	0.0283296	0.0428044	0.9999	0.596693	0.0195025	0.169	-1.11209	-1.4254	-1.30991	-1.07397	-1.13168	-1.34197	-1.19
Wdr45	WD repeat domain 45 (Wdr45), [NM_172372]					0.967897	0.578122	0.323135	0.9999	0.420389	0.0195025	0.313	1.01656	1.07658	1.11453	1.03552	-1.13376	-1.24139	-1.09
Olfr1198	olfactory receptor 1198 (Olfr1198), [NM_207567]					0.917318	0.372525	0	0.9999	0.952083	0.019788	0.0214	1.11022	1.17482	1.54574	1.1995	1.01593	1.33614	1.32
Cplx2	complexin 2 (Cplx2), [NM_009946]					0.917318	0.165382	0	0.9999	0.7284	0.019788	0.0653	1.15714	1.21343	1.50819	1.11817	1.06767	1.28559	1.2
Tnrc6b	12 days embryo eyeball cDNA, RIKEN full-length enriched library, clone:D230019K20 product:hypothetical Proline-rich region containing protein, full insert sequence. [AK051922]					0.917318	0.0937992	0	0.9999	0.950657	0.0200582	0.0284	1.18883	1.29844	1.46125	1.16435	1.01535	1.30284	1.28
Fxn	frataxin (Fxn), [NM_008044]					0.917318	0.0937992	0.00234007	0.9999	0.784513	0.0200582	0.0696	1.0707	1.13793	1.22243	1.07528	1.02983	1.14112	1.11
Rab11fip5	RAB11 family interacting protein 5 (class I) (Rab11fip5), transcript variant 1, [NM_001003955]					0.917318	0.108135	0	0.9999	0.953938	0.0203162	0.0127	1.13332	1.24311	1.40519	1.15602	-1.01244	1.26451	1.28
CB598341	AGENCOURT_13010811 NIH_MGC_178 cDNA clone IMAGE:30296425 5', sequence [CB598341]					0.917318	0.136336	0.0039551	0.9999	0.85576	0.0203162	0.0471	1.11428	1.2411	1.42865	1.13772	1.03843	1.2787	1.23
NAP057315-1	Unknown					0.917318	0.0283296	0	0.9999	0.713627	0.0203162	0.0938	1.37414	1.78801	2.37268	1.31565	1.14804	1.62127	1.41
Nck2	0 day neonate thy cDNA, RIKEN full-length enriched library, clone:A430107G18 product:hypothetical protein, full insert sequence. [AK040577]					0.917318	0.110997	0.0039551	0.9999	0.898803	0.0205584	0.0365	1.12824	1.25345	1.3527	1.1553	1.02698	1.2766	1.24
Olfr1121	olfactory receptor 1121 (Olfr1121), [NM_146348]					0.941425	0.0411942	0	0.9999	0.583817	0.0208184	0.1553	1.01485	1.13145	1.15284	1.07487	1.0475	1.11605	1.07
Chad	chondroadherin (Chad), [NM_007689]					0.917318	0.0915497	0.00540152	0.9999	0.899574	0.0216304	0.0326	1.0733	1.21162	1.31006	1.08346	1.02168	1.22092	1.2
Stra13	D9 splice variant 3 , complete cds. [U95005]					0.917318	0.0756532	0	0.9999	0.855656	0.0216304	0.0536	1.33756	1.65423	2.21571	1.29834	1.07936	1.6234	1.5
Fgd3	FYVE, RhoGEF and PH domain containing 3 (Fgd3), [NM_015759]					0.917318	0.0858443	0	0.9999	0.716959	0.0216304	0.0945	1.29597	1.54518	2.05181	1.27122	1.13418	1.54539	1.36
5730446C15Rik	RIKEN cDNA 5730446C15 gene (5730446C15Rik), [NM_146096]					0.917318	0.0668176	0	0.9999	0.399234	0.0216304	0.3923	-1.08003	-1.38521	-1.66997	1.15947	-1.21355	-1.36207	-1.12
Og9x	OG9 homeobox gene (Og9x), [NM_008759]					0.917318	0.0683668	0	0.9999	0.821177	0.0221636	0.0562	1.16239	1.35545	1.69165	1.1333	1.05538	1.33959	1.27
ENSMUSG00000044227	BB615096 RIKEN full-length enriched, adult male testis cDNA clone 4930422A03 5', sequence [BB615096]					0.975365	0.10756	0.020564	0.9999	0.777904	0.0221636	0.3739	-1.01019	1.1745	1.19871	1.14159	1.03906	1.18226	1.08
Alkbh4	alkB, alkylation repair homolog 4 (E. coli) (Alkbh4), [NM_028070]					0.977328	0.307173	0.00874286	0.9999	0.42068	0.0224472	0.5345	-1.00896	-1.11202	-1.21548	-1.00452	-1.10679	-1.17938	-1.05
Nle1	notchless homolog 1 (Drosophila) (Nle1), [NM_145431]					0.884054	0.67598	0.42246	0.9999	0.292826	0.0224472	0.5502	1.14277	-1.04266	-1.06872	-1.0901	-1.11891	-1.16517	-1.04
Rtf1	cDNA clone IMAGE:4501335, partial cds. [BC022717]					0.995187	0.23437	0.0178437	0.9999	0.796371	0.0226823	0.0072	-1.00191	-1.15514	-1.25487	1.0413	1.04476	-1.22194	-1.28
Wnk4	WNK lysine deficient protein kinase 4 (Wnk4), [NM_175638]					0.917318	0.159682	0.00654931	0.9999	0.280976	0.0226823	0.594	-1.16266	-1.19145	-1.31779	-1.01245	-1.17257	-1.23314	-1.05
Nol6	nucleolar protein family 6 (RNA-associated) (Nol6), [NM_139236]					0.917318	0.403909	0.783987	0.9999	0.646251	0.0229298	0	1.03817	1.06132	1.01734	-1.06225	-1.04174	1.11353	1.16
Carm1	protein arginine methyltransferase (Carm1) , complete cds. [AF117887]					0.917318	0.143343	0	0.9999	0.885888	0.0229298	0.05	1.07729	1.12033	1.21622	1.08041	1.01697	1.13549	1.12
Jph1	junctophilin 1 (Jph1), [NM_020604]					0.917318	0.201214	0.00654931	0.9999	0.68721	0.0229298	0.1256	1.16903	1.3285	1.61681	-1.07247	1.12542	1.43288	1.27
A_51_P515162	Unknown					0.647154	0.858569	0.151786	0.9999	0.800175	0.023179	0.0054	1.50893	1.04549	1.29946	1.28738	-1.08187	1.45296	1.57
Tmem51	transmembrane protein 51 (Tmem51), [NM_145402]					0.917318	0.514732	0.988588	0.9999	0.0672095	0.023179	0.8972	-1.22351	1.19766	-1.004	-1.09677	-1.6112	-1.5695	1.03
Cabp4	calcium binding protein 4 (Cabp4), [NM_144532]					0.917318	0.11311	0	0.9999	0.822498	0.0234007	0.0707	1.13557	1.25695	1.4571	1.13653	1.04778	1.27224	1.21
Gucy1b2	guanylate cyclase 1, soluble, beta 2 (Gucy1b2), [NM_172810]					0.917318	0.0668176	0	0.9999	0.8755	0.023882	0.0451	1.13802	1.26748	1.42018	1.10756	1.03108	1.24593	1.21
A_51_P438415	Unknown					0.917318	0.10928	0.0039551	0.9999	0.865114	0.023882	0.0517	1.30843	1.56166	1.8285	1.25117	1.06799	1.57794	1.48
Dirc2	disrupted in renal carcinoma 2 (human) (Dirc2), [NM_153550]					0.917318	0.938969	0.0550303	0.9999	0.523021	0.0241124	0.281	-1.40456	1.02531	1.47041	1.02917	-1.24716	-1.52424	-1.22
Tekt4	tektin 4 (Tekt4), [NM_027951]					0.917318	0.173729	0	0.9999	0.735613	0.0241124	0.0947	1.08704	1.22605	1.43118	1.12871	1.07222	1.2859	1.2
Ddit4	DNA-damage-inducible transcript 4 (Ddit4), [NM_029083]					0.917318	0.046956	0.0220069	0.9999	0.53744	0.0241124	0.2347	1.15753	-1.49084	-1.43752	1.02691	-1.18739	-1.41159	-1.19
Steap4	STEAP family member 4 (Steap4), [NM_054098]					0.984692	0.0487522	0.020564	0.9999	0.0274628	0.0241124	0.5043	-1.03836	3.02252	2.86516	-1.14956	3.63206	2.71108	-1.34
ENSMUST00000063442	olfactory receptor 664 [Source:MarkerSymbol;Acc:MGI:3030498] [ENST00000063442]					0.917318	0.0588321	0.00234007	0.9999	0.465182	0.0243597	0.3308	1.17878	1.39695	1.48517	1.14476	1.18707	1.34862	1.14
NAP057144-1	Unknown					0.978754	0.0974537	0.0418556	0.9999	0.411461	0.0246015	0	-1.00479	1.10444	1.10166	1.02425	-1.0639	1.10296	1.17
Tsga14	testis specific gene A14 (Tsga14), [NM_031998]					0.917318	0.692135	0.452998	0.9999	0.874831	0.0246015	0.008	1.03764	-1.03106	-1.04986	-1.02634	-1.01651	1.12569	1.14
Atf7	NOD-derived CD11c +ve dendritic cells cDNA, RIKEN full-length enriched library, clone:F630037N13 product:hypothetical protein, full insert sequence [AK170250]					0.917318	0.137298	0.00654931	0.9999	0.68815	0.0246015	0.1357	1.08418	1.15823	1.23205	1.1212	1.05519	1.17515	1.11
Elovl3	elongation of very long chain fatty acids (FEN1/Elo2, SUR4/Elo3, yeast)-like 3 (Elovl3), [NM_007703]					0.917318	0.490849	0.922217	0.9999	0.0142437	0.0246015	0.514	-1.26568	1.39137	1.04868	-1.28769	-2.58303	-2.08403	1.24
Galk2	galactokinase 2 (Galk2), [NM_175154]					0.917318	0.0445156	0	0.9999	0.824434	0.0248264	0.0726	1.28392	1.57594	2.00069	1.21541	1.0738	1.45104	1.35
Scgb3a2	secretoglobin, family 3A, member 2 (Scgb3a2), [NM_054038]					0.917318	0.123152	0	0.9999	0.803428	0.0250762	0.0707	1.15737	1.32944	1.57541	1.18665	1.06709	1.36864	1.28
Guca2a	guanylate cyclase activator 2a (guanylin) (Guca2a), [NM_008190]					0.917318	0.142506	0	0.9999	0.786657	0.0250762	0.0728	1.14974	1.28773	1.57203	1.14495	1.06738	1.33886	1.25
Ankk1	ankyrin repeat and kinase domain containing 1 (Ankk1), [NM_172922]					0.985541	0.328312	0.00874286	0.9999	0.757912	0.0250762	0.086	-1.00528	1.09745	1.18784	1.09686	1.03768	1.1609	1.12
Tns1	tensin 1, (cDNA clone IMAGE:30055111), complete cds. [BC055076]					0.494882	0.0283296	0	0.9999	0.434358	0.0253052	0.3683	-1.32161	-1.32734	-1.48318	1.16996	-1.15233	-1.26319	-1.1
1700024G10Rik	adult male testis cDNA, RIKEN full-length enriched library, clone:1700024G10 product:hypothetical Cytochrome c family heme-binding site containing protein, full insert sequence. [AK006300]					0.917318	0.0580082	0.00540152	0.9999	0.240896	0.025548	0.7028	1.11868	1.47095	1.53295	1.1127	1.3193	1.39757	1.06
Mc2r	melanocortin 2 receptor (Mc2r), [NM_008560]					0.917318	0.152887	0.0039551	0.9999	0.82107	0.0257697	0.0657	1.31187	1.38423	1.62815	1.20083	1.07611	1.4679	1.36
Slc39a2	solute carrier family 39 (zinc transporter), member 2 [Source:MarkerSymbol;Acc:MGI:2684326] [ENST00000047726]					0.917318	0.11178	0	0.9999	0.781094	0.0257697	0.0858	1.27096	1.48348	1.88035	1.21396	1.09758	1.49451	1.36
Irf1	interferon regulatory factor 1 (Irf1), [NM_008390]					0.940488	0	0	0.9999	0.395314	0.0257697	0.4619	-1.13214	4.53594	4.04433	-1.20824	1.70663	2.22545	1.3
Hmx1	H6 homeo box 1 (Hmx1), [NM_010445]					0.917318	0.250977	0.00234007	0.9999	0.877852	0.0260054	0.0416	1.06918	1.17963	1.38536	1.10389	1.03157	1.26302	1.22
BE570772	cDNA clone IMAGE:3603157 5', [BE570772]					0.917318	0.108135	0.00234007	0.9999	0.307498	0.0260054	0.589	-1.09764	-1.13903	-1.218	-1.03096	-1.10382	-1.14064	-1.03
Hexa	hexosaminidase A (Hexa), [NM_010421]					0.917318	0.18603	0	0.9999	0.769429	0.0262356	0.0865	-1.08329	-1.19151	-1.35791	1.13224	-1.05431	-1.24237	-1.18
Tff2	trefoil factor 2 (spasmolytic protein 1) (Tff2), [NM_009363]					0.917318	0.132354	0	0.9999	0.759366	0.0262356	0.0924	1.25133	1.51398	1.93531	1.27082	1.12126	1.57278	1.4
Dusp22	dual specificity phosphatase 22 (Dusp22), transcript variant 2, [NM_134068]					0.643562	0.0850775	0.0133999	0.9999	0.680517	0.0264919	0.141	-1.18784	-1.17749	-1.20053	-1.07727	-1.05403	-1.16778	-1.11
Olfr1362	olfactory receptor 1362 (Olfr1362), [NM_146744]					0.917318	0.227348	0.00234007	0.9999	0.605856	0.026739	0.2154	1.05907	1.1421	1.28834	-1.04598	1.08016	1.195	1.11
Ica1l	islet cell autoantigen 1-like (Ica1l), [NM_027407]					0.917318	0.20488	0	0.9999	0.864783	0.0276898	0.0087	1.10755	1.21327	1.47308	1.14056	-1.03704	1.26885	1.32
Pscd4	pleckstrin homology, Sec7 and coiled/coil domains 4 (Pscd4), [NM_028195]					0.917318	0.03553	0.366437	0.9999	0.57905	0.027922	0.2313	1.07559	1.16935	1.06272	1.05269	1.05778	1.12926	1.07
Inpp4a	inositol polyphosphate-4-phosphatase, type I (Inpp4a), transcript variant 1, [NM_030266]					0.935753	0.25363	0.0164237	0.9999	0.918567	0.027922	0.0176	-1.01651	1.07428	1.1253	1.023	-1.00963	1.10488	1.12
Porcn	Porcupine homolog (Drosophila) (Porcn), transcript variant Mporc-d, [NM_023638]					0.917318	0.187146	0.00234007	0.9999	0.936671	0.027922	0.0284	1.05201	1.07401	1.1259	-1.00046	1.00671	1.09663	1.09
NAP057053-1	Unknown					0.967897	0.106946	0.0039551	0.9999	0.75978	0.027922	0.0797	1.00749	1.09593	1.13749	1.06284	1.02411	1.0995	1.07
1700029F12Rik	RIKEN cDNA 1700029F12 gene (1700029F12Rik), transcript variant 2, [NM_025585]					0.917318	0.11473	0	0.9999	0.728008	0.027922	0.0995	1.0628	1.16672	1.2754	1.07767	1.0462	1.17291	1.12
NAP029548-1	Unknown					0.917318	0.140045	0.00234007	0.9999	0.698036	0.027922	0.1145	1.05856	1.14835	1.22845	1.07159	1.05052	1.16677	1.11
Hnf4a	hepatic nuclear factor 4, alpha (Hnf4a), [NM_008261]					0.917318	0.252245	0.0039551	0.9999	0.665614	0.027922	0.1666	1.08464	1.23205	1.48475	1.21968	1.11154	1.33458	1.2
Slk	STE20-like kinase (yeast) (Slk), [NM_009289]					0.917318	0.100776	0	0.9999	0.856176	0.0281364	0.0054	-1.10114	-1.17294	-1.27508	1.08045	1.02603	-1.18136	-1.21
6330419J24Rik	9 days embryo whole body cDNA, RIKEN full-length enriched library, clone:D030021L12 product:unclassifiable, full insert sequence [AK050814]					0.917318	0.0839875	0	0.9999	0.826227	0.0281364	0.0703	1.32898	1.62729	2.22229	-1.15155	1.09474	1.59212	1.45
Lix1l	10 days neonate olfactory brain cDNA, RIKEN full-length enriched library, clone:E530001C20 product:Weakly similar to LIX1 (Fragment) homolog [ culus], full insert sequence [AK143438]					0.917318	0.0283296	0.00540152	0.9999	0.636023	0.0281364	0.2014	1.11154	1.17966	1.18252	1.07739	1.05508	1.14178	1.08
Hmgcr	3-hydroxy-3-methylglutaryl-Coenzyme A reductase (Hmgcr), [NM_008255]					0.453574	0	0	0.9999	0.629496	0.0281364	0.2041	-1.30769	-1.43839	-1.39886	-1.09134	-1.09388	-1.24013	-1.13
Gtlf3b	gene trap locus F3b [Source:MarkerSymbol;Acc:MGI:1344388] [ENSMUST00000019075]					0.917318	0.0247884	0.0164237	0.9999	0.543616	0.0281364	0.2638	-1.0781	-1.29353	-1.25317	1.0762	-1.10666	-1.22056	-1.1
4933421I07Rik	RIKEN cDNA 4933421I07 gene (4933421I07Rik), [NM_027702]					0.917318	0.0775686	0.00234007	0.9999	0.642182	0.0283368	0.1678	1.09367	1.16229	1.23281	1.08774	1.05574	1.1517	1.09
Bhlhb2	basic helix-loop-helix domain containing, class B2 (Bhlhb2), [NM_011498]					0.972566	0.140297	0.862309	0.9999	0.759366	0.0285897	0.0045	-1.02835	-1.40693	-1.04248	1.02366	1.10187	-1.46017	-1.61
Scamp4	secretory carrier membrane protein 4, (cDNA clone MGC:65589 IMAGE:5709170), complete cds. [BC060071]					0.917318	0.0712579	0	0.9999	0.795658	0.0285897	0.0841	1.30986	1.6384	2.21417	1.27982	1.10699	1.58038	1.43
Galnt10	UDP-N-acetyl-alpha-D-galactosamine:polypeptide N-acetylgalactosaminyltransferase 10 (Galnt10), [NM_134189]					0.917318	0.123583	0.00234007	0.9999	0.357442	0.0285897	0.4985	-1.09825	-1.15642	-1.26691	1.04403	-1.11489	-1.16889	-1.05
Noc2l	nucleolar complex associated 2 homolog (S. cerevisiae) (Noc2l), [NM_021303]					0.917318	0.124169	0.0313028	0.9999	0.269672	0.0287914	0.6546	1.12963	-1.27624	-1.3146	-1.02948	-1.2314	-1.29972	-1.06
Tmem174	transmembrane protein 174 (Tmem174), [NM_026685]					0.917318	0.0937992	0	0.9999	0.927194	0.0289789	0.0383	1.16852	1.33084	1.53711	1.14198	1.02458	1.32476	1.29
Megf11	multiple EGF-like-domains 11 (Megf11), [NM_172522]					0.917318	0.138397	0	0.9999	0.795658	0.0289789	0.0837	1.07799	1.21594	1.37577	1.0894	1.0495	1.24329	1.18
ENSMUST00000087235	open reading frame 34 [Source:MarkerSymbol;Acc:MGI:2387687] [ENST00000087235]					0.917318	0.128016	0.00234007	0.9999	0.975389	0.0291817	0.0351	1.11623	1.18425	1.29159	1.0763	1.00544	1.19061	1.18
Ccr6	chemokine (C-C motif) receptor 6 (Ccr6), [NM_009835]					0.976792	0	0.200948	0.9999	0.819597	0.0293915	0.0063	-1.0142	1.38193	1.17435	-1.09875	-1.04971	1.27153	1.33
A_51_P339126	Unknown					0.92448	0.104124	0.0106857	0.9999	0.807213	0.0293915	0.0749	1.1119	1.6318	1.81296	1.21705	1.1054	1.61524	1.46
Nxph3	neurexophilin 3 (Nxph3), [NM_130858]					0.917318	0.127799	0.00234007	0.9999	0.512068	0.0293915	0.3041	1.08591	1.15939	1.2456	1.09696	1.08906	1.17135	1.08
ENSMUSG00000044227	BB615096 RIKEN full-length enriched, adult male testis cDNA clone 4930422A03 5', sequence [BB615096]					0.917318	0.037971	0.0039551	0.9999	0.484138	0.0298111	0.0054	1.11025	1.2589	1.28067	1.05512	1.11044	1.19648	1.19
Pcsk2	proprotein convertase subtilisin/kexin type 2 (Pcsk2), [NM_008792]					0.917318	0.0562975	0	0.9999	0.847764	0.0298111	0.0715	1.21028	1.37468	1.63246	1.12924	1.05084	1.32879	1.26
Olfr570	olfactory receptor 570 (Olfr570), [NM_147110]					0.917318	0.0893981	0	0.9999	0.814593	0.0298111	0.0795	1.29319	1.58435	2.06453	1.28249	1.09386	1.53498	1.4
1700009N14Rik	RIKEN cDNA 1700009N14 gene (1700009N14Rik), [NM_001081095]					0.950814	0	0	0.9999	0.570366	0.0298111	0.2842	1.02466	1.32814	1.37237	1.10883	1.09849	1.21159	1.1
Cd96	CD96 antigen (Cd96), [NM_032465]					0.917318	0.033	0.0039551	0.9999	0.597976	0.0300168	0.2571	1.05996	1.14679	1.17804	1.07222	1.05004	1.11113	1.06
Serpinb3c	18-day embryo whole body cDNA, RIKEN full-length enriched library, clone:1110013A16 product:similar to SQUAMOUS CELL CARCINOMA ANTIGEN 2 [ culus], full insert sequence. [AK003650]					0.917318	0.165743	0.00540152	0.9999	0.860195	0.030204	0.064	1.25134	1.44746	1.8338	1.17196	1.06868	1.51788	1.42
D030011O10Rik	adult male diencephalon cDNA, RIKEN full-length enriched library, clone:9330160C06 product:unclassifiable, full insert sequence [AK034156]					0.985565	0.112701	0.0301747	0.9999	0.474922	0.030204	0.4022	-1.00873	-1.24577	-1.27732	-1.0125	-1.14644	-1.25216	-1.09
4930579C12Rik	RIKEN cDNA 4930579C12 gene (4930579C12Rik), [NM_175672]					0.917318	0.0509594	0.00234007	0.9999	0.817731	0.0308479	0.0816	1.06672	1.10821	1.13623	1.03451	1.01777	1.089	1.07
Setd4	SET domain containing 4 (Setd4), [NM_145482]					0.917318	0.0121125	0.0106857	0.9999	0.25533	0.0310514	0.7355	-1.15637	-1.84445	-1.68359	1.01921	-1.44467	-1.55367	-1.08
Map3k11	mitogen activated protein kinase kinase kinase 11 (Map3k11), [NM_022012]					0.917318	0.0974537	0	0.9999	0.745032	0.0312537	0.1081	1.19789	1.32744	1.51052	1.16804	1.07916	1.32289	1.23
Sntb1	syntrophin, basic 1 (Sntb1), [NM_016667]					0.917318	0.206756	0.00234007	0.9999	0.769093	0.0314635	0.1084	1.05087	1.13299	1.23155	1.07684	1.04083	1.16832	1.12
Wfdc3	adult male testis cDNA, RIKEN full-length enriched library, clone:1700015L13 product:hypothetical protein, full insert sequence. [AK006001]					0.917318	0.281979	0	0.9999	0.97717	0.0316501	0.025	1.03954	1.08338	1.21305	1.01622	-1.00341	1.11913	1.12
BM461241	BM461241 AGENCOURT_6425645 NCI_CGAP_Ov44 cDNA clone IMAGE:5503989 5', sequence [BM461241]					0.917318	0.117853	0	0.9999	0.953926	0.0316501	0.0376	1.27625	1.50036	1.92978	1.25266	1.02362	1.52267	1.49
Atg4d	autophagy-related 4D (yeast) (Atg4d), [NM_153583]					0.917318	0.0900443	0	0.9999	0.952952	0.0316501	0.0517	1.1226	1.35776	1.57574	1.19212	1.01822	1.32297	1.3
Lrrk1	leucine-rich repeat kinase 1 (Lrrk1), [NM_146191]					0.917318	0.0509594	0.0039551	0.9999	0.200111	0.0316501	0.5791	-1.09161	-1.2785	-1.31611	-1.19736	-1.20536	-1.22644	-1.05
Ppp1r3b	protein phosphatase 1, regulatory (inhibitor) subunit 3B (Ppp1r3b), [NM_177741]					0.917411	0.0712579	0.0115999	0.9999	0.221737	0.0316501	0.7836	-1.13343	-1.82002	-1.84987	1.17005	-1.54669	-1.64954	-1.07
Mc4r	melanocortin 4 receptor (Mc4r), [NM_016977]					0.917318	0.136939	0	0.9999	0.947381	0.032725	0.0419	1.23288	1.41098	1.7507	1.20481	1.02434	1.43667	1.4
2210409E12Rik	adult male stomach cDNA, RIKEN full-length enriched library, clone:2210409E12 product:similar to RNA POLYMERASE II TRANSCRIPTION FACTOR SIII P18 SUBUNIT (0610040H15RIK PROTEIN) [ culus], full insert sequence [AK008869]					0.917318	0.0788582	0	0.9999	0.766566	0.032725	0.1075	1.09613	1.23353	1.35579	1.10986	1.052	1.21578	1.16
Ccdc65	coiled-coil domain containing 65 (Ccdc65), [NM_153518]					0.917318	0.379131	0.00654931	0.9999	0.696106	0.0329269	0.1306	1.0464	1.09692	1.21612	1.0193	1.051	1.16426	1.11
Dhrs7	dehydrogenase/reductase (SDR family) member 7 (Dhrs7), [NM_025522]					0.917318	0.0247884	0.0919876	0.9999	0.468537	0.0331368	0.0019	-1.07313	-1.41078	-1.25576	-1.04945	1.17173	-1.29049	-1.51
Gfra2	glial cell line derived neurotrophic factor family receptor alpha 2 (Gfra2), [NM_008115]					0.917318	0.0580082	0.00978531	0.9999	0.963278	0.0331368	0.0398	1.16291	1.23901	1.26461	1.08023	1.00867	1.20394	1.19
Tbx19	Tpit , complete cds. [AF348321]					0.917318	0.187737	0.00234007	0.9999	0.572368	0.0336127	0.2713	1.0368	1.12035	1.20711	1.10121	1.06844	1.14598	1.07
Aptx	aprataxin (Aptx), transcript variant 1, [NM_025545]					0.898651	0.0121125	0.0039551	0.9999	0.464357	0.0336127	0.4053	-1.17531	-1.2958	-1.30297	-1.017	-1.11921	-1.19928	-1.07
Lefty2	Left-right determination factor 2 (Lefty2), [NM_177099]					0.917318	0.134494	0.00234007	0.9999	0.554345	0.0338473	0.3418	1.05587	1.14534	1.25225	1.14055	1.078	1.1492	1.07
Plunc	palate, lung, and nasal epithelium carcinoma associated (Plunc), [NM_011126]					0.917318	0.608554	0	0.9999	0.803338	0.0340488	0.0902	1.14048	1.1151	1.6129	-1.1217	1.07316	1.36722	1.27
Atg9a	autophagy-related 9A (yeast) (Atg9a), [NM_001003917]					0.917318	0.278365	0.00654931	0.9999	0.731539	0.0340488	0.1408	1.0919	1.16944	1.35894	-1.07237	1.06699	1.23872	1.16
Nrn1	neuritin 1 (Nrn1), [NM_153529]					0.756445	0.0744613	0.0115999	0.9999	0.347262	0.0342678	0.5709	-1.34779	-1.35856	-1.39833	-1.01503	-1.22681	-1.32255	-1.08
Eftud1	12 days embryo spinal cord cDNA, RIKEN full-length enriched library, clone:C530042K08 product:weakly similar to ELONGATION FACTOR 2-LIKE PROTEIN [Schizosaccharomyces pombe], full insert sequence. [AK049698]					0.917318	0.204068	0.00234007	0.9999	0.870714	0.034458	0.0705	1.06331	1.1438	1.2581	1.07494	1.02435	1.17515	1.15
Lbx1	M.culus for transcription factor, Lbx1. [X90829]					0.943778	0.216641	0.00874286	0.9999	0.825622	0.034458	0.0846	1.0208	1.1184	1.20334	1.03282	1.02779	1.14704	1.12
Col9a2	procollagen, type IX, alpha 2 (Col9a2), [NM_007741]					0.917318	0.178521	0	0.9999	0.757356	0.0346657	0.1172	1.19749	1.43393	1.9504	1.18475	1.12027	1.52167	1.36
Cort	cortistatin (Cort), [NM_007745]					0.917318	0.263136	0.425814	0.9999	0.48728	0.0350363	0	1.06218	1.07935	1.05021	-1.06609	-1.06428	1.1074	1.18
Cul5	Cullin 5 (Cul5), [NM_027807]					0.917318	0.11311	0	0.9999	0.948921	0.0350363	0.0471	-1.09774	-1.16778	-1.30311	1.02424	-1.00982	-1.16407	-1.15
Sds	serine dehydratase (Sds), [NM_145565]					0.973794	0.0411942	0.00776329	0.9999	0.0806931	0.035629	0.7954	-1.03824	-1.98841	-2.00889	1.05844	-1.79376	-1.67804	1.07
9430038I01Rik	adult male medulla oblongata cDNA, RIKEN full-length enriched library, clone:6330584I18 product:RIKEN cDNA 9430038I01 gene, full insert sequence. [AK078159]					0.917318	0.120506	0.00540152	0.9999	0.206999	0.035629	0.9128	-1.07088	-1.18302	-1.25845	-1.0177	-1.1699	-1.18151	-1.01
Tmco7	transmembrane and coiled-coil domains 7 (Tmco7), [NM_173037]					0.917318	0.0756532	0	0.9999	0.766477	0.0358452	0.1051	1.52906	1.96838	3.07368	1.2955	1.1733	1.83911	1.57
Sorcs2	sortilin-related VPS10 domain containing receptor 2 (Sorcs2), [NM_030889]					0.917318	0.116391	0.00234007	0.9999	0.665862	0.0358452	0.1865	1.05827	1.22246	1.31446	1.06775	1.07885	1.22111	1.13
2310057J16Rik	RIKEN cDNA 2310057J16 gene (2310057J16Rik), [NM_027171]					0.917318	0.033	0.0237985	0.9999	0.182788	0.0360368	0.9866	-1.10398	-1.35873	-1.28962	1.02988	-1.24274	-1.24571	-1
Bcor	Bcl6 interacting corepressor (Bcor), transcript variant d, [NM_175046]					0.917318	0.0525871	0.0125326	0.9999	0.932507	0.0364458	0.0165	1.18004	1.33646	1.36652	1.1032	-1.02129	1.27316	1.3
Slc25a45	solute carrier family 25, member 45 (Slc25a45), [NM_134154]					0.917318	0.033	0	0.9999	0.270054	0.0364458	0.7678	-1.28926	-1.44402	-1.53095	1.03117	-1.28038	-1.33665	-1.04
Sspo	SCO-spondin (Sspo), [NM_173428]					0.917318	0.133238	0	0.9999	0.882648	0.0368563	0.0176	1.42936	1.60013	2.12462	1.19075	-1.07269	1.6514	1.77
NAP057270-1	Unknown					0.917318	0.109749	0.00234007	0.9999	0.938843	0.0370385	0.0498	1.28426	1.54494	1.81933	1.21306	1.03326	1.52999	1.48
Pcdhga7	protocadherin gamma subfamily A, 7 (Pcdhga7), [NM_033590]					0.978754	0.0509594	0.0106857	0.9999	0.747024	0.0370385	0.1303	1.00547	1.13154	1.13014	1.07724	1.02923	1.10559	1.07
Mag	myelin-associated glycoprotein (Mag), [NM_010758]					0.917318	0.0797175	0.0039551	0.9999	0.851078	0.0372391	0.0873	1.43963	1.96579	2.34271	1.25064	1.10488	1.78882	1.62
Cpne7	Copine VII (Cpne7), [NM_170684]					0.917318	0.119169	0.0039551	0.9999	0.687751	0.0372391	0.1803	1.04178	1.11592	1.17777	1.06859	1.03856	1.11535	1.07
Cfc1	cripto, FRL-1, cryptic family 1 (Cfc1), [NM_007685]					0.917318	0.0744613	0.00234007	0.9999	0.790623	0.0374633	0.1047	1.15689	1.3023	1.46299	1.14516	1.05621	1.25903	1.19
Slc22a6	solute carrier family 22 (organic anion transporter), member 6 (Slc22a6), [NM_008766]					0.917318	0.161003	0.00234007	0.9999	0.802994	0.0374633	0.1162	1.05373	1.1653	1.26383	1.10804	1.03931	1.17941	1.13
Umod	uromodulin (Umod), [NM_009470]					0.917318	0.154386	0.00234007	0.9999	0.898784	0.0376624	0.0618	1.1882	1.37592	1.68016	1.211	1.04203	1.40535	1.35
Mobkl2a	MOB1, Mps One Binder kinase activator-like 2A (yeast) (Mobkl2a), [NM_172457]					0.917318	0.496292	0	0.9999	0.840185	0.0378459	0.0783	1.13943	1.10754	1.4606	-1.0822	1.03898	1.23456	1.19
Tcf2	transcription factor 2 (Tcf2), [NM_009330]					0.917318	0.0966197	0	0.9999	0.952083	0.0378459	0.0536	1.15053	1.28031	1.44515	1.12115	1.01483	1.25185	1.23
Gamt	guanidinoacetate methyltransferase (Gamt), [NM_010255]					0.917318	0.0121125	0.00540152	0.9999	0.144441	0.0380531	0.8155	-1.20446	-1.56468	-1.57598	-1.31236	-1.3598	-1.35299	-1.03
Dvl3	dishevelled 3, dsh homolog (Drosophila) (Dvl3), [NM_007889]					0.933081	0.390242	0.0106857	0.9999	0.864174	0.0382447	0.0761	-1.02221	1.07413	1.16143	1.04758	1.01924	1.12598	1.1
Mmp17	Matrix metallopeptidase 17 (Mmp17),[NM_011846]					0.917318	0.171099	0	0.9999	0.793706	0.0384454	0.1297	1.14238	1.3688	1.69368	1.13061	1.08491	1.39695	1.29
Alpi	alkaline phosphatase, intestinal (Alpi), [NM_001081082]					0.930283	0.197892	0.00654931	0.9999	0.588508	0.0384454	0.2755	-1.02662	1.11926	1.2094	1.07704	1.06584	1.1426	1.07
Olfr15	olfactory receptor 15 (Olfr15), [NM_008762]					0.917318	0.635481	0.0039551	0.9999	0.83432	0.0386354	0.1021	1.09334	1.08705	1.44036	-1.07844	1.0495	1.27685	1.22
Aacs	acetoacetyl-CoA synthetase (Aacs), [NM_030210]					0.236867	0.037971	0.0039551	0.9999	0.0818492	0.0392205	0.7093	-1.85174	-1.68938	-1.86865	-1.11054	-1.62608	-1.50711	1.08
4930571C24Rik	adult male testis cDNA, RIKEN full-length enriched library, clone:4930571C24 product:hypothetical Proline-rich region profile containing protein, full insert sequence. [AK019803]					0.917318	0.0900443	0	0.9999	0.976143	0.0394123	0.0333	1.38678	1.64364	2.13356	1.2708	-1.01394	1.55218	1.57
Usp50	Ubiquitin specific peptidase 50 (Usp50), [NM_029163]					0.917318	0.291978	0.00234007	0.9999	0.914955	0.0394123	0.0603	1.10809	1.19898	1.45529	1.14882	1.02771	1.2939	1.26
Kremen1	kringle containing transmembrane protein 1 (Kremen1), [NM_032396]					0.917318	0.046956	0.00234007	0.9999	0.78714	0.0394123	0.1297	1.17506	1.35007	1.40407	1.15828	1.05793	1.25325	1.18
Anks4b	ankyrin repeat and sterile alpha motif domain containing 4B (Anks4b), [NM_028085]					0.917318	0.0283296	0	0.9999	0.802867	0.039829	0.1077	-1.35504	-1.63332	-1.83912	-1.0649	-1.08465	-1.42936	-1.32
Eln	elastin (Eln), [NM_007925]					0.917318	0.0966197	0.00776329	0.9999	0.905354	0.0400186	0.072	1.0575	1.19163	1.24572	1.08042	1.01981	1.17269	1.15
Gzmk	granzyme K (Gzmk), [NM_008196]					0.917318	0.0883407	0.0039551	0.9999	0.523773	0.0400186	0.3532	1.68821	2.19016	2.65419	1.78581	1.47216	2.00673	1.36
Pknox2	12 days embryo eyeball cDNA, RIKEN full-length enriched library, clone:D230005H23 product:PREP2 PROTEIN homolog [Homo sapiens], full insert sequence. [AK084178]					0.917318	0.0744613	0	0.9999	0.820454	0.0404005	0.0927	1.17793	1.36694	1.61156	1.161	1.05825	1.31479	1.24
Pax7	paired box gene 7 (Pax7), [NM_011039]					0.917318	0.178521	0.00234007	0.9999	0.670955	0.0404005	0.1835	1.12653	1.23288	1.42877	1.16452	1.09093	1.26695	1.16
Apobec1	apolipoprotein B editing complex 1 (Apobec1), [NM_031159]					0.942495	0.033	0.103314	0.9999	0.0595347	0.0404005	0.6005	-1.09371	2.31294	1.65985	-1.08863	2.02297	1.74407	-1.16
6330407J23Rik	RIKEN cDNA 6330407J23 gene (6330407J23Rik), [NM_026138]					0.917318	0.0984526	0.00654931	0.9999	0.988216	0.0411968	0.0362	1.13954	1.2069	1.2915	1.06684	-1.00297	1.1898	1.19
Col4a4	procollagen, type IV, alpha 4 (Col4a4), [NM_007735]					0.890432	0.0247884	0.00234007	0.9999	0.954224	0.0414175	0.025	1.25463	1.39445	1.44628	1.07439	-1.01418	1.2702	1.29
Casp4	Caspase 4, apoptosis-related cysteine peptidase (Casp4), [NM_007609]					0.959799	0.0121125	0.0141805	0.9999	0.0699625	0.0416221	0.657	1.04949	1.92074	1.79188	-1.02848	1.72425	1.56291	-1.1
Serpina3n	Mouse spi2 proteinase inhibitor (spi2/eb4) , complete cds. [M64086]					0.917318	0	0	0.9999	0.0449635	0.0423712	0.4409	1.33404	2.65093	3.15987	-1.0108	2.04332	1.67891	-1.22
Phf23	PHD finger protein 23 (Phf23), [NM_030064]					0.917318	0.308677	0	0.9999	0.835824	0.0429575	0.1135	-1.1454	-1.13917	-1.37064	1.16323	-1.03746	-1.20215	-1.16
Coq7	demethyl-Q 7 (Coq7), [NM_009940]					0.918515	0.153951	0.0039551	0.9999	0.420097	0.0429575	0.5441	1.03323	-1.13331	-1.22257	-1.08198	-1.09778	-1.14166	-1.04
Olfr686	olfactory receptor 686 (Olfr686), [NM_147069]					0.917318	0.116391	0	0.9999	0.673659	0.0433079	0.2247	1.04634	1.17932	1.30462	1.11751	1.06246	1.16716	1.1
Ptx3	15 days embryo embryonic body below diaphragm cDNA, RIKEN full-length enriched library, clone:8230402K13 product:unclassifiable, full insert sequence [AK162281]					0.917318	0.176688	0	0.9999	0.964195	0.0449998	0.0539	1.14938	1.2223	1.44446	1.10095	1.01102	1.23801	1.22
Odf3	outer dense fiber of sperm tails 3 (Odf3), [NM_027019]					0.917318	0.0545616	0	0.9999	0.826764	0.0452036	0.1066	1.17833	1.34289	1.5188	1.11843	1.04998	1.25761	1.2
4933428G20Rik	adult male testis cDNA, RIKEN full-length enriched library, clone:4933428G20 product:hypothetical protein, full insert sequence. [AK016967]					0.92857	0.68487	0	0.9999	0.868018	0.0453794	0.0913	-1.03308	-1.04407	1.23955	1.06106	1.0241	1.15363	1.13
Crhr2	corticotropin releasing hormone receptor 2 (Crhr2), [NM_009953]					0.972178	0.0195578	0.015675	0.9999	0.684578	0.0453794	0.0033	-1.0165	1.31796	1.26414	1.1646	-1.07404	1.20906	1.3
AI839636	AI839636 UI-M-AJ0-aax-c-03-0-UI.s2 NIH_BMAP_MOB cDNA clone UI-M-AJ0-aax-c-03-0-UI 3', sequence [AI839636]					0.92131	0.173635	0	0.9999	0.6498	0.0453794	0.2555	1.02879	1.11009	1.21814	1.06478	1.04845	1.11829	1.07
Gpha2	glycoprotein hormone alpha 2 (Gpha2), [NM_130453]					0.917318	0.0813082	0	0.9999	0.79429	0.0457291	0.1166	1.2678	1.61901	2.11696	1.23662	1.10781	1.52419	1.38
Tax1bp1	Tax1 (human T-cell leukemia virus type I) binding protein 1 (Tax1bp1), [NM_025816]					0.917318	0.120506	0.00234007	0.9999	0.589046	0.0459086	0	-1.17775	-1.23317	-1.36458	-1.02151	1.10643	-1.21298	-1.34
Kcnk13	potassium channel, subfamily K, member 13 (Kcnk13), [NM_146037]					0.985354	0.03553	0	0.9999	0.676953	0.046104	0.0054	-1.01019	1.42699	1.56758	1.17455	-1.09692	1.26635	1.39
Prss7	enteropeptidase , complete cds [U73378]					0.943577	0.365245	0.00540152	0.9999	0.626775	0.046836	0.2717	1.02242	1.10241	1.21937	1.08462	1.06918	1.15813	1.08
Zmat5	zinc finger, matrin type 5 (Zmat5), [NM_026015]					0.928276	0.103719	0.0141805	0.9999	0.325934	0.046836	0.7053	-1.0267	-1.14012	-1.17331	-1.10743	-1.09984	-1.12527	-1.02
Unc93b1	unc-93 homolog B1 (C. elegans) (Unc93b1), [NM_019449]					0.917318	0.0629925	0	0.9999	0.775383	0.0472041	0.1515	1.38942	1.78091	2.3283	1.29562	1.1298	1.56867	1.39
TC1699037	Q44X67_9BURK (Q44X67) ATP-binding region, ATPase-like:Histidine kinase A, N-terminal, partial (5%) [TC1699037]					0.917318	0.107983	0	0.9999	0.788713	0.0476153	0.1273	1.24113	1.46521	1.91166	1.21988	1.09382	1.4221	1.3
Mxd1	adult male bone cDNA, RIKEN full-length enriched library, clone:9830138D04 product:unclassifiable, full insert sequence [AK137548]					0.917318	0	0.263665	0.9999	0.0198123	0.0480078	0.2396	1.13688	1.70326	1.2625	1.00806	1.72297	1.40464	-1.23
Zfhx2as	adult male olfactory brain cDNA, RIKEN full-length enriched library, clone:6430605P16 product:unclassifiable, full insert sequence [AK032589]					0.917318	0.152887	0	0.9999	0.8275	0.0480078	0.1135	1.09068	1.2975	1.60989	1.15468	1.05753	1.3031	1.23
Akap8	A kinase (PRKA) anchor protein 8 (Akap8), [NM_019774]					0.99524	0.15986	0.0232831	0.9999	0.594064	0.0491857	0.3335	1.00174	-1.20419	-1.25995	1.12349	-1.09726	-1.20319	-1.1
Epb4.1l1	erythrocyte protein band 4.1-like 1 (Epb4.1l1), transcript variant 2, [NM_001003815]					0.917318	0.146091	0	0.9999	0.920537	0.0493611	0.0759	1.12193	1.18538	1.32677	-1.05316	1.01829	1.18653	1.17
Olfr524	olfactory receptor 524 (Olfr524), [NM_001011814]					0.917318	0.159682	0	0.9999	0.99951	0.0497979	0.0495	1.24539	1.34549	1.67495	1.17731	1.00012	1.35633	1.36
Nxph4	neurexophilin 4 (Nxph4), [NM_183297]					0.917318	0.0247884	0	0.9999	0.92638	0.0501219	0.0344	1.468	1.84404	2.31775	1.06004	-1.04483	1.56282	1.63
AI852580	UI-M-BH0-aiu-a-10-0-UI.s1 NIH_BMAP_M_S1 cDNA clone UI-M-BH0-aiu-a-10-0-UI 3'. [AI852580]					0.917318	0.0959519	0	0.9999	0.920537	0.0501219	0.0799	1.339	1.61904	2.21098	-1.14333	1.04483	1.507	1.44
Ly6g5c	lymphocyte antigen 6 complex, locus G5C (Ly6g5c), [NM_148947]					0.917318	0.14424	0.00234007	0.9999	0.647607	0.0503241	0.2722	1.19704	1.36062	1.66485	1.24744	1.13933	1.35057	1.19
Krtap9-1	keratin associated protein 9-1 (Krtap9-1), [NM_015741]					0.917318	0.03553	0.00234007	0.9999	0.882532	0.0506566	0.0983	1.32306	1.55464	1.70127	1.1532	1.04797	1.36281	1.3
Neurog1	neurogenin 1 (Neurog1), [NM_010896]					0.917318	0.169161	0.00234007	0.9999	0.929685	0.0508043	0.028	1.14528	1.22578	1.40245	1.10489	-1.02003	1.23816	1.26
1200013P24Rik	RIKEN cDNA 1200013P24 gene (1200013P24Rik), [NM_029090]					0.917318	0	0.0267013	0.9999	0.354614	0.051181	0.6623	-1.15893	-1.35743	-1.25514	-1.046	-1.16348	-1.21485	-1.04
4833422F24Rik	RIKEN cDNA 4833422F24 gene (4833422F24Rik), [NM_029021]					0.917318	0.0788582	0.00540152	0.9999	0.853195	0.0519291	0.1162	1.11762	1.52837	1.68311	1.14612	1.06798	1.41372	1.32
Mt3	metallothionein 3 (Mt3), [NM_013603]					0.917318	0.0915497	0.00234007	0.9999	0.938315	0.0522584	0.0672	1.09116	1.21151	1.32245	1.10254	1.01388	1.17945	1.16
Homer2	homer homolog 2 (Drosophila) (Homer2), [NM_011983]					0.917318	0.0283296	0.0289534	0.9999	0.352437	0.0522584	0.7438	-1.2188	-1.5313	-1.40416	-1.08058	-1.26363	-1.32866	-1.05
Pom121	nuclear pore membrane protein 121 (Pom121), [NM_148932]					0.917318	0.127799	0.00654931	0.9999	0.881072	0.0526401	0.1113	1.08609	1.24978	1.37285	1.14098	1.03365	1.22837	1.19
Hps6	Hermansky-Pudlak syndrome 6 (Hps6), [NM_176785]					0.917318	0.0121125	0.0039551	0.9999	0.897313	0.0527697	0.0932	-1.06286	-1.40504	-1.35266	1.02475	-1.02668	-1.2145	-1.18
Slc1a7	solute carrier family 1 (glutamate transporter), member 7 (Slc1a7), [NM_146255]					0.93112	0.580084	0.0358606	0.9999	0.892393	0.0527697	0.0962	-1.05826	1.12384	1.38751	1.06048	-1.04077	-1.31745	-1.27
E2f5	M.culus for E2F-5 protein. [X86925]					0.972566	0.0797175	0.019251	0.9999	0.111958	0.0527697	0.7049	1.01033	-1.16992	-1.17753	-1.08237	-1.16277	-1.13318	1.03
NP379085	GB|NM_011601.1|NP_035731.1 T lymphoma oncogene [ culus] [NP379085]					0.915327	0.314225	0	0.9999	0.33276	0.0531183	0.7632	1.15498	1.11835	1.33571	1.04208	1.13548	1.16386	1.02
Olfr554	olfactory receptor 554 (Olfr554), [NM_146325]					0.936049	0.466799	0.00234007	0.9999	0.634312	0.0535921	0.3169	1.02686	1.08774	1.26128	1.15309	1.07066	1.15679	1.08
Olfr675	olfactory receptor 675 (Olfr675), [NM_001011848]					0.917318	0.140045	0.00234007	0.9999	0.795244	0.0541348	0.1591	1.14011	1.22072	1.37172	1.052	1.05099	1.2126	1.15
Zfp30	zinc finger protein 30 (Zfp30), [NM_013705]					0.917318	0.0712579	0.00234007	0.9999	0.276373	0.0543088	0.8494	-1.07695	-1.20474	-1.27207	-1.01353	-1.14454	-1.16252	-1.02
ENSMUST00000091995	olfactory receptor 764 [Source:MarkerSymbol;Acc:MGI:3030598] [ENST00000091995]					0.991411	0.237008	0.00776329	0.9999	0.680929	0.0548466	0.2502	1.00264	1.08566	1.14332	1.06464	1.03924	1.10052	1.06
St8sia5	ST8 alpha-N-acetyl-neuraminide alpha-2,8-sialyltransferase 5 (St8sia5), transcript variant 2, [NM_153124]					0.917318	0.0872529	0.00776329	0.9999	0.906155	0.0550126	0.0892	1.17157	1.36721	1.47465	1.15429	1.03306	1.29286	1.25
Gfpt2	glutamine fructose-6-phosphate transaminase 2 (Gfpt2), [NM_013529]					0.917318	0.350084	0.00540152	0.9999	0.544466	0.0551907	0.4506	1.05146	1.09895	1.21875	1.00323	1.0815	1.13903	1.05
Prdm15	PREDICTED: PR domain containing 15 (Prdm15), [XM_622716]					0.917318	0.0283296	0.0106857	0.9999	0.681079	0.0553683	0.2427	-1.07065	-1.23677	-1.23322	1.03362	-1.06174	-1.16388	-1.1
V1rc8	vomeronasal 1 receptor, C8 (V1rc8), [NM_053238]					0.917318	0.0872529	0	0.9999	0.99818	0.0555206	0.0559	1.14272	1.23387	1.32277	1.1293	1.00043	1.18522	1.18
Utf1	undifferentiated embryonic cell transcription factor 1 (Utf1), [NM_009482]					0.917318	0.101874	0	0.9999	0.669741	0.0558425	0.2767	1.08177	1.21223	1.32136	-1.03147	1.07149	1.1786	1.1
AK042403	3 days neonate thy cDNA, RIKEN full-length enriched library, clone:A630089F09 product:unclassifiable, full insert sequence. [AK042403]					0.917318	0.198379	0.0039551	0.9999	0.483575	0.0558425	0.5333	1.03666	1.1114	1.19271	1.03822	1.07919	1.12117	1.04
Sema6d	sema domain, transmembrane domain (TM), and cytoplasmic domain, (semaphorin) 6D (Sema6d), transcript variant 1, [NM_172537]					0.917318	0.033	0.00540152	0.9999	0.096976	0.0558425	0.7107	-1.10473	-1.21193	-1.20684	-1.10129	-1.16831	-1.13825	1.03
Gamt	guanidinoacetate methyltransferase (Gamt), [NM_010255]					0.917318	0.0283296	0.00234007	0.9999	0.290998	0.0560122	0.8613	-1.26686	-1.4824	-1.52672	-1.17403	-1.25509	-1.29415	-1.03
Gpatch2	adult male thy cDNA, RIKEN full-length enriched library, clone:5830436K05 product:hypothetical protein, full insert sequence. [AK017975]					0.917318	0.139057	0.00234007	0.9999	0.747939	0.0563817	0.1942	1.19177	1.36601	1.57686	-1.09332	1.09882	1.35037	1.23
B3gat1	beta-1,3-glucuronyltransferase 1 (glucuronosyltransferase P) (B3gat1), [NM_029792]					0.917318	0.0839875	0.00234007	0.9999	0.639106	0.0571166	0.2711	1.21174	1.56017	1.88922	1.19302	1.17521	1.43019	1.22
Lincr	lung-inducible neuralized-related C3HC4 RING domain protein (Lincr), [NM_153408]					0.917318	0.0883407	0.00540152	0.9999	0.609013	0.0575139	0.3403	1.07401	1.18728	1.26678	1.05851	1.07483	1.15533	1.07
2410127E16Rik	RIKEN cDNA 2410127E16 gene (2410127E16Rik), [NM_029741]					0.917318	0.165382	0.0039551	0.9999	0.744248	0.0578203	0.194	1.07485	1.14665	1.25127	1.13147	1.04483	1.14635	1.1
D10Bwg1379e	DNA segment, Chr 10, Brigham & Women's Genetics 1379 expressed (D10Bwg1379e), [NM_001033258]					0.917318	0.0562975	0	0.9999	0.997476	0.0579601	0.0512	1.08262	1.20792	1.32624	1.05112	-1.00065	1.14724	1.15
Zfy1	Mouse zinc finger y-chromosomal zinc finger protein. [X14382]					0.917318	0.188966	0.00540152	0.9999	0.647945	0.0579601	0.2916	1.05435	1.14174	1.22364	-1.0371	1.06187	1.14426	1.08
Insig2	insulin induced gene 2 (Insig2), [NM_133748]					0.917318	0.117264	0.134945	0.9999	0.0377053	0.0579601	0.3893	1.23883	1.50369	1.3963	-1.0563	-1.70052	-1.43463	1.19
Spred2	sprouty-related, EVH1 domain containing 2 (Spred2), [NM_033523]					0.917318	0.133238	0	0.9999	0.845099	0.0582896	0.1213	1.16101	1.32298	1.59418	1.17466	1.05579	1.30174	1.23
Hif3a	hypoxia inducible factor 3, alpha subunit (Hif3a), [NM_016868]					0.917318	0.116391	0	0.9999	0.974088	0.0587808	0.043	1.12989	1.4654	1.78708	1.18851	-1.01263	1.40928	1.43
Cldn14	claudin 14 (Cldn14), [NM_019500]					0.968257	0	0	0.9999	0.465435	0.0587808	0.585	1.03277	1.87538	2.2022	1.1349	1.26146	1.39086	1.1
AK029296	0 day neonate head cDNA, RIKEN full-length enriched library, clone:4832416C21 product:unclassifiable, full insert sequence. [AK029296]					0.917318	0.279247	0.00234007	0.9999	0.586349	0.0589373	0.3816	1.05874	1.11612	1.26134	1.04503	1.07525	1.14565	1.07
Lhb	luteinizing hormone beta (Lhb), [NM_008497]					0.917318	0.104124	0.00874286	0.9999	0.627141	0.0591128	0.0033	1.34654	1.65368	1.87632	-1.21394	-1.22185	1.51274	1.85
9630025I21Rik	RIKEN cDNA 9630025I21 gene (9630025I21Rik), [NM_001076791]					0.917318	0.205824	0.043264	0.9999	0.200365	0.0592815	0.9302	1.03332	-1.092	-1.1156	-1.02788	-1.10416	-1.09889	1
Ap3b2	adaptor-related protein complex 3, beta 2 subunit (Ap3b2), [NM_021492]					0.917318	0.0580082	0.00654931	0.9999	0.827793	0.0594563	0.1402	1.22099	1.55113	1.69532	1.1516	1.0789	1.40999	1.31
Pgm5	phosphoglucomutase 5 (Pgm5), [NM_175013]					0.917318	0.0411942	0	0.9999	0.95294	0.0599525	0.0713	1.18344	1.45121	1.63333	1.15484	1.01704	1.29232	1.27
Vkorc1l1	vitamin K epoxide reductase complex, subunit 1-like 1 (Vkorc1l1), transcript variant 1, [NM_027121]					0.990072	0.161709	0.00654931	0.9999	0.556067	0.0599525	0.4592	-1.00385	-1.1392	-1.22444	-1.10574	-1.07902	-1.13401	-1.05
ENSMUST00000094131	Unknown					0.917318	0.141023	0	0.9999	0.891462	0.060299	0.0275	1.16925	1.4756	1.85965	1.26121	-1.05379	1.43926	1.52
Dph1	DPH1 homolog (S. cerevisiae) (Dph1), [NM_144491]					0.917318	0.182873	0.00234007	0.9999	0.945397	0.0604651	0.0785	1.09168	1.22328	1.45067	1.12787	1.01667	1.2322	1.21
Wdfy3	for beta-1,4-galactosyltransferase. [D37791]					0.917318	0.197892	0.00234007	0.9999	0.672621	0.0604651	0.2673	1.06439	1.1727	1.29772	1.13391	1.07293	1.18362	1.1
Zfp612	zinc finger protein 612 (Zfp612), [NM_175480]					0.989779	0.140045	0.0178437	0.9999	0.913073	0.0616247	0.0326	-1.00912	-1.36503	-1.47575	1.04909	1.03646	-1.34239	-1.39
Vps37d	vacuolar protein sorting 37D (yeast) (Vps37d), [NM_177574]					0.917318	0.0906678	0	0.9999	0.853669	0.0617946	0.1347	1.10823	1.18764	1.2736	1.06041	1.0274	1.14822	1.12
1700092C17Rik	BY707107 RIKEN full-length enriched, adult male testis cDNA clone 1700092C17 5'. [BY707107]					0.917318	0.154386	0	0.9999	0.725132	0.0619843	0.2273	1.10755	1.29729	1.51696	1.21376	1.08988	1.27666	1.17
Hnrpdl	heterogeneous nuclear ribonucleoprotein D-like [Source:MarkerSymbol;Acc:MGI:1355299] [ENST00000031271]					0.917318	0.0411942	0.203194	0.9999	0.745174	0.0623561	0.2171	1.07306	-1.27814	-1.1491	1.12638	-1.05859	-1.18757	-1.12
Rph3al	10 days neonate cerebellum cDNA, RIKEN full-length enriched library, clone:6530413F01 product:RABPHILIN-3A RELATED PROTEIN homolog [Rattus norvegicus], full insert sequence. [AK018335]					0.917318	0.0562975	0.00234007	0.9999	0.887314	0.0624779	0.1123	1.46231	1.94707	2.16953	1.225	1.07441	1.61411	1.5
Mospd3	motile sperm domain containing 3 (Mospd3), [NM_030037]					0.917318	0.111604	0	0.9999	0.783777	0.0624779	0.1744	1.1479	1.30205	1.49949	1.14184	1.06483	1.25715	1.18
Snrk	SNF related kinase (Snrk), [NM_133741]					0.917318	0	0.00654931	0.9999	0.219244	0.0627604	0.9576	-1.163	-1.67773	-1.5201	-1.10038	-1.32048	-1.30931	1.01
Mypn	for mKIAA4170 protein [AK220521]					0.491954	0.280472	0.0039551	0.9999	0.764401	0.0629347	0.1911	1.51857	1.26663	1.58118	1.2236	1.09203	1.335	1.22
Olfr1307	olfactory receptor 1307 (Olfr1307), [NM_001011787]					0.917318	0.168251	0	0.9999	0.706161	0.0629347	0.2238	1.16449	1.34834	1.70072	1.17482	1.11879	1.34736	1.22
Alkbh4	alkB, alkylation repair homolog 4 (E. coli) (Alkbh4), [NM_028070]					0.922349	0.239875	0.00874286	0.9999	0.49631	0.0629347	0.3811	-1.03573	-1.12337	-1.22704	1.003	-1.09438	-1.14444	-1.07
Tmbim1	transmembrane BAX inhibitor motif containing 1 (Tmbim1), [NM_027154]					0.917318	0.141885	0.00234007	0.9999	0.922523	0.0634288	0.0911	1.21761	1.38656	1.67376	1.2131	1.03308	1.34998	1.31
Hoxa4	homeo box A4 (Hoxa4), [NM_008265]					0.972178	0.0839875	0.021318	0.9999	0.931192	0.0642572	0.0867	1.01647	1.26757	1.28236	1.09245	1.01833	1.20882	1.19
AK038197	16 days neonate thy cDNA, RIKEN full-length enriched library, clone:A130086A20 product:T-cell receptor delta chain precursor V region (2B4.Exp) (fragment) homolog [ culus], full insert sequence. [AK038197]					0.917318	0.171099	0.0039551	0.9999	0.777191	0.0643741	0.1887	1.13764	1.23623	1.38164	-1.08154	1.06287	1.23369	1.16
Hspb9	adult male testis cDNA, RIKEN full-length enriched library, clone:1700007H20 product:hypothetical Heat shock hsp20 (alpha crystallin) proteins family containing protein, full insert sequence. [AK005714]					0.917318	0.157332	0	0.9999	0.85004	0.064518	0.1417	1.13507	1.27764	1.5244	1.12171	1.04551	1.25	1.2
Olfr1223	olfactory receptor 1223 (Olfr1223), [NM_146892]					0.917318	0.0247884	0	0.9999	0.686099	0.064518	0.2777	1.09543	1.21349	1.28522	1.11725	1.05353	1.13846	1.08
Klf13	Kruppel-like factor 13 (Klf13), [NM_021366]					0.974883	0.149369	0.0261143	0.9999	0.385856	0.0649542	0.7496	-1.02117	-1.339	-1.42453	-1.03197	-1.24541	-1.30712	-1.05
Map2k6	mitogen activated protein kinase kinase 6 (Map2k6), [NM_011943]					0.917318	0.0683668	0	0.9999	0.167407	0.0649542	0.8605	-1.18665	-1.41069	-1.5213	-1.04398	-1.32723	-1.29259	1.03
Arrdc5	arrestin domain containing 5 (Arrdc5), [NM_029799]					0.982974	0.309757	0.0133999	0.9999	0.946422	0.0650829	0.0905	-1.00482	1.07698	1.14044	1.04227	1.00725	1.09602	1.09
BU526046	BU526046 AGENCOURT_10296645 NIH_MGC_144 cDNA clone IMAGE:6534654 5', sequence [BU526046]					0.930648	0.129762	0.00978531	0.9999	0.939714	0.0655629	0.0844	1.03134	1.16101	1.22758	1.07454	1.01193	1.14837	1.13
Slc22a8	solute carrier family 22 (organic anion transporter), member 8 (Slc22a8), [NM_031194]					0.917318	0.112701	0	0.9999	0.871973	0.0657245	0.1366	1.24993	1.44796	1.75018	1.1751	1.05737	1.36568	1.29
Olfr604	olfactory receptor 604 (Olfr604), [NM_147070]					0.949291	0.0525871	0	0.9999	0.867371	0.0661386	0.0304	1.02288	1.23456	1.28809	1.10735	-1.02632	1.15438	1.18
Cyp4a10	cytochrome P450, family 4, subfamily a, polypeptide 10 (Cyp4a10), [NM_010011]					0.275071	0.842038	0.0171573	0.9999	0.536182	0.0662851	0.5195	2.06362	-1.07789	1.82525	-1.12602	-1.31611	-1.53891	-1.17
Hipk2	homeodomain interacting protein kinase 2 (Hipk2), [NM_010433]					0.917318	0.123152	0	0.9999	0.868843	0.0662851	0.1303	1.13146	1.26561	1.47761	1.14817	1.03922	1.235	1.19
Tmem112b	transmembrane protein 112B (Tmem112b), [NM_178919]					0.917318	0.0744613	0	0.9999	0.956726	0.0671241	0.0825	1.21942	1.41804	1.65664	1.20125	1.01703	1.30375	1.28
ENSMUSG00000073645	culus, clone IMAGE:5068496, , partial cds [BC025933]					0.917318	0.187737	0.0039551	0.9999	0.989244	0.0673107	0.0744	1.2895	1.48399	1.9108	1.26036	1.00648	1.48247	1.47
Slc5a10	Solute carrier family 5 (sodium/glucose cotransporter), member 10 (Slc5a10), [NM_001033227]					0.917318	0.210137	0.00234007	0.9999	0.814051	0.067441	0.184	1.23044	1.44109	2.05138	1.24724	1.10327	1.47086	1.33
Hsd3b3	hydroxy-delta-5-steroid dehydrogenase, 3 beta- and steroid delta-isomerase 3 (Hsd3b3), [NM_001012306]					0	0	0.181313	0.9999	0.64287	0.0679845	0.3227	-2.08996	-2.64626	-1.44195	-1.26305	-1.22501	-1.53799	-1.26
Olfr1322	olfactory receptor 1322 (Olfr1322), [NM_001011794]					0.917318	0.0984526	0.0039551	0.9999	0.983146	0.0685975	0.07	1.15974	1.24452	1.35865	1.09874	-1.00466	1.18935	1.19
Rapgef3	Rap guanine nucleotide exchange factor (GEF) 3 (Rapgef3), [NM_144850]					0.917318	0	0	0.9999	0.758041	0.0692413	0.2348	-1.18009	-1.51785	-1.66361	1.04165	-1.05432	-1.18021	-1.12
N28178	expressed sequence N28178 (N28178), [NM_172690]					0.917318	0.381095	0	0.9999	0.904051	0.0698951	0.0304	1.09071	1.13048	1.36397	1.13555	-1.02451	1.19088	1.22
Bcr	breakpoint cluster region homolog (Bcr), [NM_001081412]					0.917318	0.0487522	0	0.9999	0.873904	0.0700776	0.1404	1.23819	1.41894	1.64713	-1.03691	1.04428	1.27612	1.22
Crtc3	CREB regulated transcription coactivator 3 (Crtc3), [NM_173863]					0.917318	0.0525871	0.00540152	0.9999	0.840271	0.0706024	0.1573	1.14904	1.33427	1.38803	1.11031	1.04529	1.22708	1.17
Acr	preproacrosin (Acr), [NM_013455]					0.917318	0.135728	0.00234007	0.9999	0.730283	0.0706024	0.2612	1.15295	1.31603	1.64559	-1.03283	1.0927	1.2716	1.16
Mapk8ip1	mitogen activated protein kinase 8 interacting protein 1 (Mapk8ip1), [NM_011162]					0.884054	0.0247884	0.0115999	0.9999	0.70211	0.0707408	0.2693	1.10256	1.1515	1.1312	1.0701	1.03405	1.08966	1.05
Lix1	limb expression 1 homolog (chicken) (Lix1), [NM_025681]					0.917318	0.107983	0	0.9999	0.849559	0.07127	0.1497	1.07966	1.1641	1.29018	1.05692	1.02543	1.12941	1.1
Olfr1307	olfactory receptor 1307 (Olfr1307), [NM_001011787]					0.917318	0.218664	0.00776329	0.9999	0.77116	0.0715442	0.2583	1.13201	1.31634	1.5963	1.19468	1.08979	1.33267	1.2
Card14	caspase recruitment domain family, member 14 (Card14), [NM_130886]					0.917318	0.0906678	0	0.9999	0.902174	0.0725352	0.1302	1.28212	1.55386	1.92341	1.21561	1.05028	1.40408	1.34
Slc2a2	solute carrier family 2 (facilitated glucose transporter), member 2 (Slc2a2), [NM_031197]					0.840495	0.0509594	0.0039551	0.9999	0.405388	0.0725352	0.7509	-1.40577	-1.54114	-1.56637	-1.11423	-1.26758	-1.3367	-1.05
Wnk1	WNK lysine deficient protein kinase 1 (Wnk1), [NM_198703]					0.917318	0.176462	0.00234007	0.9999	0.91817	0.0726922	0.1095	1.12609	1.19389	1.34705	1.10453	1.02101	1.18903	1.16
Sema4c	M-Sema F=a factor in neural network development [mice, neonatal brain, , 3503 nt]. [S79463]					0.917318	0.0984526	0.0786188	0.9999	0.0274628	0.0726922	0.2853	-1.08396	1.37251	1.31487	1.0428	1.50438	1.29108	-1.17
AI848289	UI-M-AH1-agu-g-01-0-UI.s1 NIH_BMAP_MCE_N cDNA clone UI-M-AH1-agu-g-01-0-UI 3'. [AI848289]					0.994806	0.267376	0.00874286	0.9999	0.881853	0.0728489	0.1364	1.00146	1.09993	1.18779	1.08156	1.01825	1.11284	1.09
BI151587	BI151587 602916129F1 NCI_CGAP_Lu29 cDNA clone IMAGE:5066599 5', sequence [BI151587]					0.917318	0.205992	0.00654931	0.9999	0.921456	0.0733028	0.1077	-1.05006	1.16707	1.29391	1.12603	1.01758	1.16918	1.15
Gamt	guanidinoacetate methyltransferase (Gamt), [NM_010255]					0.912427	0.0247884	0	0.9999	0.333526	0.0734363	0.8252	-1.28801	-1.48531	-1.55632	-1.21484	-1.24637	-1.27551	-1.03
ENSMUST00000062454	RIKEN cDNA 3110021A11 gene [Source:MarkerSymbol;Acc:MGI:1914539] [ENST00000062454]					0.915327	0.0445156	0	0.9999	0.838234	0.0739748	0.1586	1.13945	1.20881	1.30435	1.08003	1.02761	1.13207	1.1
Sp7	trans-acting transcription factor 7 (Sp7), [NM_130458]					0.917318	0.0683668	0.00654931	0.9999	0.544332	0.0741069	0	1.42093	1.81378	1.94975	1.22578	-1.30853	1.51494	1.98
1700125F08Rik	adult male testis cDNA, RIKEN full-length enriched library, clone:1700125F08 product:inferred: RIKEN cDNA 1700125F08 gene / putative [ culus], full insert sequence. [AK007277]					0.917318	0.132838	0.00234007	0.9999	0.792136	0.0741069	0.2042	1.12921	1.27501	1.46318	1.14574	1.05958	1.2326	1.16
A_51_P441086	Unknown					0.989772	0.323153	0.0106857	0.9999	0.996554	0.0745906	0.0781	-1.00293	-1.06939	-1.14229	-1.07171	-1.00049	-1.08691	-1.09
Myl3	M.culus for ventricular alkali myosin light chain. [X67685]					0.917318	0.0195578	0	0.9999	0.877142	0.0745906	0.1505	1.35209	2.24276	2.56584	1.20943	1.08466	1.60893	1.48
Gna15	Mouse G protein alpha subunit (GNA-15) , complete cds. [M80632]					0.953969	0.15675	0	0.9999	0.860195	0.0746768	0.158	1.02451	1.20113	1.3481	1.10308	1.03284	1.17985	1.14
E2f1	E2F transcription factor 1 (E2f1), [NM_007891]					0.565055	0.0948872	0.0418556	0.9999	0.633231	0.0747851	0.389	1.16007	1.13325	1.13394	1.02307	1.04997	1.10281	1.05
Chodl	chondrolectin (Chodl), [NM_139134]					0.917318	0.137969	0.00540152	0.9999	0.97015	0.0750604	0.0837	1.04079	1.09807	1.14309	1.05332	1.00373	1.08482	1.08
B430006D22Rik	4 days neonate male adipose cDNA, RIKEN full-length enriched library, clone:B430001J04 product:hypothetical protein, full insert sequence. [AK046543]					0.917318	0.165382	0.0428044	0.9999	0.87069	0.0761659	0.1496	1.06483	-1.17314	-1.20687	1.03861	-1.02769	-1.16071	-1.13
6530406A20Rik	0 day neonate lung cDNA, RIKEN full-length enriched library, clone:E030034H16 product:unclassifiable, full insert sequence [AK087211]					0.917318	0.140297	0.00654931	0.9999	0.469528	0.0765348	0.6806	1.03625	-1.13698	-1.18534	-1.00044	-1.08384	-1.11356	-1.03
Olfr677	olfactory receptor 677 (Olfr677), [NM_146358]					0.917318	0.16361	0.0039551	0.9999	0.705665	0.0793015	0.2963	1.09902	1.23387	1.41988	1.0588	1.07931	1.20945	1.12
Ctrb1	chymotrypsinogen B1 (Ctrb1), [NM_025583]					0.917318	0.153421	0	0.9999	0.962911	0.0794318	0.0696	1.15435	1.4701	1.89688	1.2457	-1.01991	1.42236	1.45
ENSMUST00000009631	otogelin [Source:MarkerSymbol;Acc:MGI:1202064] [ENST00000009631]					0.917318	0.42741	0.00654931	0.9999	0.831321	0.0794318	0.1676	1.1136	1.25899	1.73387	1.17114	1.08258	1.40026	1.29
Olfr1307	olfactory receptor 1307 (Olfr1307), [NM_001011787]					0.917318	0.207729	0.00540152	0.9999	0.778968	0.0804453	0.2249	1.14042	1.336	1.64687	1.20133	1.09068	1.3334	1.22
Slc22a12	solute carrier family 22 (organic anion/cation transporter), member 12 (Slc22a12), [NM_009203]					0.917318	0.0562975	0	0.9999	0.918567	0.0809153	0.1347	1.4558	2.06574	3.01826	-1.43894	1.06378	1.63382	1.54
AK038464	adult male hypothala cDNA, RIKEN full-length enriched library, clone:A230016A09 product:unclassifiable, full insert sequence. [AK038464]					0.912427	0.153951	0	0.9999	0.948532	0.0813053	0.0609	1.94391	1.99555	3.36741	1.3884	-1.05092	1.84344	1.94
Scn4a	sodium channel, voltage-gated, type IV, alpha (Scn4a), [NM_133199]					0.917318	0.0992458	0	0.9999	0.964612	0.0814478	0.0953	1.20608	1.37884	1.66262	1.14249	1.01398	1.28919	1.27
Clk1	CDC-like kinase 1 (Clk1), transcript variant 2, [NM_009905]					0.917318	0	0.0318774	0.9999	0.708305	0.081748	0.2879	1.13254	-1.59016	-1.37568	-1.05839	-1.09766	-1.27213	-1.16
Fem1c	13 days embryo male testis cDNA, RIKEN full-length enriched library, clone:6030496O18 product:unclassifiable, full insert sequence [AK031720]					0.917318	0.185117	0.00654931	0.9999	0.563295	0.0820474	0.5433	1.09862	1.18463	1.31716	-1.01586	1.10617	1.17088	1.06
Rassf3	Ras association (RalGDS/AF-6) domain family 3 (Rassf3), [NM_138956]					0.917318	0.0525871	0.019251	0.9999	0.881116	0.0825582	0.1609	1.15762	1.31652	1.29363	1.10301	1.03045	1.18933	1.15
Zfp12	zinc finger protein 12 (Zfp12), [NM_177681]					0.93112	0.182308	0.0141805	0.9999	0.404619	0.0825582	0.8384	1.04015	-1.19767	-1.28509	1.07249	-1.15524	-1.18049	-1.02
Sox10	SRY-box containing gene 10, (cDNA clone MGC:32314 IMAGE:5027211), complete cds. [BC023356]					0.917318	0.03553	0	0.9999	0.701206	0.0839818	0.3352	1.16112	1.39661	1.45154	1.1419	1.0876	1.22127	1.12
Cd2	CD2 antigen (Cd2), [NM_013486]					0.99394	0.033	0.766612	0.9999	0.451856	0.0845519	0.7146	-1.00117	1.09995	1.01341	-1.02233	1.04649	1.06007	1.01
P2rx1	purinergic receptor P2X, ligand-gated ion channel, 1 (P2rx1), [NM_008771]					0.930648	0.155498	0.00654931	0.9999	0.815744	0.0846578	0.2045	1.03562	1.17864	1.27575	1.10948	1.03923	1.15707	1.11
1700027J05Rik	NOD-derived CD11c +ve dendritic cells cDNA, RIKEN full-length enriched library, clone:F630112J11 product:hypothetical protein, full insert sequence. [AK154949]					0.917318	0.172997	0.00234007	0.9999	0.851661	0.0873426	0.1873	1.16043	1.2913	1.57433	1.13797	1.05177	1.26227	1.2
Dysfip1	dysferlin interacting protein 1 (Dysfip1), [NM_026814]					0.917318	0.0509594	0	0.9999	0.799755	0.0891144	0.2335	1.21105	1.61529	1.9581	-1.11617	1.09168	1.35793	1.24
Olfr971	olfactory receptor 971 (Olfr971), [NM_146614]					0.917318	0.0900443	0	0.9999	0.853642	0.0895099	0.2105	1.17382	1.6203	1.99847	1.32019	1.07736	1.40036	1.3
Sall4	sal-like 4 (Drosophila) (Sall4), transcript variant b, [NM_201395]					0.917318	0.0525871	0	0.9999	0.802433	0.0898619	0.2405	1.25195	1.47719	1.72285	1.17165	1.0753	1.29042	1.2
Gata6	GATA binding protein 6 (Gata6), [NM_010258]					0.974034	0.03553	0.0779206	0.9999	0.0846829	0.0900093	0.4373	1.02434	1.6141	1.38906	1.10601	1.50645	1.32277	-1.14
Taok2	adult male corpora quadrigemina cDNA, RIKEN full-length enriched library, clone:B230344N16 product:unknown EST, full insert sequence. [AK046145]					0.917318	0.128016	0	0.9999	0.837299	0.090212	0.2063	1.11414	1.28818	1.49449	-1.02746	1.05096	1.23106	1.17
Arhgap27	Rho GTPase activating protein 27 (Arhgap27), transcript variant 1, [NM_133715]					0.917318	0	0	0.9999	0.970379	0.0903338	0.1185	1.05748	1.20468	1.23679	1.06338	1.00442	1.09213	1.09
Gna-rs1	guanine nucleotide binding protein, related sequence 1 (Gna-rs1), [NM_008136]					0.980385	0.107983	0.00654931	0.9999	0.535676	0.0903338	0.6181	1.01381	-1.30566	-1.4324	-1.12269	-1.15666	-1.23307	-1.07
Olfr1406	olfactory receptor 1406 (Olfr1406), [NM_146763]					0.917318	0.15986	0.00234007	0.9999	0.852852	0.0907316	0.1948	1.08628	1.23335	1.41248	1.13631	1.04063	1.20015	1.15
Il11	interleukin 11 (Il11), [NM_008350]					0.917318	0.143871	0.00234007	0.9999	0.882532	0.0923643	0.1709	1.1839	1.29198	1.50456	1.08618	1.03957	1.23723	1.19
Prp2	Mouse proline-rich salivary protein , partial cds [M19419]					0.917318	0.224049	0.00540152	0.9999	0.576115	0.0924749	0.5382	1.0587	1.15153	1.27458	1.11544	1.09127	1.14951	1.05
AK039475	adult male spinal cord cDNA, RIKEN full-length enriched library, clone:A330048G02 product:unclassifiable, full insert sequence. [AK039475]					0.917318	0.16147	0.00776329	0.9999	0.868966	0.0927378	0.0419	1.16329	1.39424	1.64395	1.19669	-1.05836	1.32637	1.4
P2ry5	purinergic receptor P2Y, G-protein coupled, 5 (P2ry5), [NM_175116]					0.917318	0	0.0199607	0.9999	0.203408	0.0927378	0.7747	-1.29968	2.87919	2.10868	-1.10287	1.78564	1.63406	-1.09
C230021P08Rik	Riken cDNA C230021P08 gene (C230021P08Rik), [NM_001001884]					0.917318	0.0797175	0.00234007	0.9999	0.921308	0.0933465	0.1529	1.1463	1.28948	1.39021	1.13375	1.0227	1.19453	1.17
Myd116	myeloid differentiation primary response gene 116 (Myd116), [NM_008654]					0.912427	0.0283296	0.0648656	0.9999	0.673659	0.0933465	0.3915	1.19243	1.32166	1.20772	1.17023	1.07444	1.16335	1.08
Fbxo30	F-box protein 30 (Fbxo30), [NM_027968]					0.917318	0.758957	0.0149883	0.9999	0.988229	0.0940272	0.1026	-1.08853	1.04371	-1.25636	1.11084	-1.00284	-1.16339	-1.16
ENSMUST00000103414	Immunoglobulin heavy chain C gene segment [Source:IMGT/GENE_DB;Acc:IGHE] [ENST00000103414]					0.917318	0.137298	0	0.9999	0.956998	0.0946694	0.1207	1.19852	1.35998	1.58818	1.12914	1.01827	1.29373	1.27
Tnrc6a	Trinucleotide repeat containing 6a (Tnrc6a), [NM_144925]					0.917318	0.372525	0.019251	0.9999	0.621927	0.0946694	0.4668	1.05884	-1.0929	-1.1863	1.05533	-1.06531	-1.11981	-1.05
Myl4	myosin, light polypeptide 4 (Myl4), [NM_010858]					0.917318	0.158937	0.0039551	0.9999	0.826509	0.0949096	0.226	1.09014	1.16384	1.25488	1.0619	1.03414	1.13652	1.1
B3gnt7	ES cells cDNA, RIKEN full-length enriched library, clone:C330001H22 product:hypothetical Glycosyltransferase family 31 containing protein, full insert sequence. [AK049105]					0.917318	0.0525871	0	0.9999	0.940891	0.0951404	0.1379	1.11166	1.33023	1.42846	1.08239	1.01791	1.19984	1.18
Hist1h1t	histone cluster 1, H1t (Hist1h1t), [NM_010377]					0.917318	0.0992458	0.00654931	0.9999	0.897184	0.0953533	0.1659	1.25365	1.47193	1.70032	-1.22376	1.0452	1.31607	1.26
Olfr549	olfactory receptor 549 (Olfr549), [NM_147101]					0.917318	0.1718	0.00234007	0.9999	0.872741	0.0954595	0.0526	1.18374	1.29977	1.51108	1.13529	-1.04552	1.25821	1.32
Trim46	tripartite motif protein 46 (Trim46), transcript variant 2, [NM_183037]					0.917318	0.11178	0	0.9999	0.99784	0.0954595	0.1008	1.1947	1.28774	1.53972	1.10202	1.00069	1.21828	1.22
Nfatc1	Nuclear factor of activated T-cells, cytoplasmic, calcineurin-dependent 1 (Nfatc1), transcript variant 2, [NM_198429]					0.933305	0.231449	0.0237985	0.9999	0.948568	0.0954595	0.1398	1.02739	-1.12284	-1.18182	-1.04291	-1.00985	-1.11848	-1.11
Drd1ip	dopamine receptor D1 interacting protein (Drd1ip), [NM_026769]					0.917318	0.0850775	0.00234007	0.9999	0.880412	0.095574	0.1777	1.05661	1.26935	1.38506	1.13764	1.03061	1.17782	1.14
Serpina6	serine (or cysteine) peptidase inhibitor, clade A, member 6 (Serpina6), [NM_007618]					0.917318	0.901884	0.746291	0.9999	0	0.0960822	0.0138	-1.60414	-1.055	1.11688	-1.58933	2.90166	1.52611	-1.9
Pim1	proviral integration site 1 (Pim1), [NM_008842]					0.917318	0	0	0.9999	0.25784	0.0962045	0.8875	1.12851	1.35777	1.26288	1.03883	1.1595	1.14503	-1.01
4933417E01Rik	adult male testis cDNA, RIKEN full-length enriched library, clone:4933417E01 product:hypothetical protein, full insert sequence [AK016842]					0.927663	0	0.0232831	0.9999	0.0553402	0.096579	0.294	-1.03283	-1.2559	-1.189	-1.10073	-1.20378	-1.11902	1.08
Fstl3	follistatin-like 3 (Fstl3), [NM_031380]					0.813799	0.0411942	0.00234007	0.9999	0.682215	0.0968047	0.3921	1.18454	1.23181	1.28089	1.10673	1.05881	1.13043	1.07
A_51_P132238	Unknown					0.917318	0.132354	0.0039551	0.9999	0.921881	0.0971853	0.1559	1.1456	1.5471	1.91604	1.28814	1.04499	1.41524	1.35
A530023O14Rik	RIKEN cDNA A530023O14 gene (A530023O14Rik), [NM_175648]					0.93112	0.245219	0.00654931	0.9999	0.759861	0.0973147	0.2863	1.0249	1.105	1.18524	1.08586	1.03527	1.10556	1.07
Zic2	Zic finger protein of the cerebellum 2 (Zic2), [NM_009574]					0.917318	0.14424	0.00654931	0.9999	0.96333	0.0974526	0.0765	1.10017	1.39142	1.62342	1.20698	-1.01781	1.31579	1.34
Ikzf4	IKAROS family zinc finger 4 (Ikzf4), [NM_011772]					0.917318	0.16361	0	0.9999	0.99257	0.097573	0.1115	1.13251	1.26775	1.62451	1.1542	1.00275	1.22193	1.22
Sema4d	sema domain, immunoglobulin domain (Ig), transmembrane domain (TM) and short cytoplasmic domain, (semaphorin) 4D (Sema4d), [NM_013660]					0.954593	0	0.00234007	0.9999	0.92289	0.097573	0.1416	1.04448	1.64114	1.78252	1.4301	1.03502	1.33424	1.29
Ppfibp1	PTPRF interacting protein, binding protein 1 (liprin beta 1) (Ppfibp1), [NM_026221]					0.101514	0.092687	0.0261143	0.9999	0.36419	0.097702	0.0019	-1.31095	-1.20188	-1.20523	-1.01727	1.13155	-1.13895	-1.29
A_51_P157250	Unknown					0.917318	0.0850775	0	0.9999	0.972487	0.0985738	0.0837	1.22441	1.46148	1.69141	1.12395	-1.01216	1.31829	1.33
Lig4	ligase IV, DNA, ATP-dependent (Lig4), [NM_176953]					0.917318	0.0247884	0.0039551	0.9999	0.275367	0.0991841	0.8837	-1.05659	-1.16023	-1.15784	-1.06102	-1.09259	-1.08426	1.01
Syt11	synaptotagmin XI (Syt11), [NM_018804]					0.917318	0.212682	0.00776329	0.9999	0.976866	0.100668	0.0985	1.07744	1.13984	1.24524	1.09625	-1.00479	1.12821	1.13
4930568D16Rik	adult male testis cDNA, RIKEN full-length enriched library, clone:4930568D16 product:weakly similar to ALPHA 1,3 GALACTOSYLTRANSFERASE [Platyrrhini], full insert sequence. [AK016248]					0.917318	0.146212	0.00234007	0.9999	0.927184	0.101328	0.0705	1.13959	1.34246	1.56245	-1.14119	-1.02899	1.27236	1.31
Olfr544	olfactory receptor 544 (Olfr544), [NM_020289]					0.917318	0.107983	0.00234007	0.9999	0.972363	0.101869	0.0869	1.25956	1.41871	1.65274	1.14896	-1.01251	1.29531	1.31
Lcn9	lipocalin 9 (Lcn9), [NM_029959]					0.917318	0.104124	0	0.9999	0.843133	0.101869	0.2049	1.09366	1.18166	1.29624	1.0955	1.02881	1.1318	1.1
G3bp2	GTPase activating protein (SH3 domain) binding protein 2 (G3bp2), transcript variant 1, [NM_011816]					0.917318	0.033	0.354272	0.9999	0.0274628	0.102143	0.2014	1.2604	1.86836	1.27837	-1.15864	1.86379	1.41187	-1.32
Gdi1	guanosine diphosphate (GDP) dissociation inhibitor 1 (Gdi1), [NM_010273]					0.917318	0.172997	0.0039551	0.9999	0.227668	0.102143	0.7761	1.07032	1.09443	1.15758	1.1117	1.095	1.07926	-1.01
1700020N01Rik	adult male testis cDNA, RIKEN full-length enriched library, clone:1700020N01 product:weakly similar to BA162G10.3 (ZINC FINGER PROTEIN) (FRAGMENT) [Homo sapiens], full insert sequence [AK006179]					0.917318	0.0966197	0	0.9999	0.797469	0.102804	0.0362	1.17549	1.27862	1.4424	1.11472	-1.05381	1.18938	1.25
Olfr74	olfactory receptor 74 (Olfr74), [NM_054091]					0.917318	0.185117	0.00234007	0.9999	0.869141	0.102804	0.052	1.19414	1.38144	1.72451	1.05417	-1.06067	1.33503	1.42
Gamt	guanidinoacetate methyltransferase (Gamt), [NM_010255]					0.889566	0.037971	0	0.9999	0.417829	0.103199	0.8644	-1.29054	-1.44164	-1.49591	-1.17812	-1.20323	-1.23371	-1.02
1200011M11Rik	RIKEN cDNA 1200011M11 gene (1200011M11Rik), [NM_024262]					0.917318	0.0740011	0	0.9999	0.155198	0.103828	0	-1.14552	-1.23592	-1.39372	1.09001	1.20564	-1.14877	-1.39
Pik3r1	Phosphatidylinositol 3-kinase, regulatory subunit, polypeptide 1 (p85 alpha) (Pik3r1), [NM_001077495]					0.915327	0.158751	0	0.9999	0.87281	0.104547	0.2107	-1.29533	-1.30395	-1.70959	1.08786	-1.04625	-1.24966	-1.19
Anpep	alanyl (membrane) aminopeptidase (Anpep), [NM_008486]					0.917318	0.860896	0.913379	0.9999	0.00653926	0.104668	0	-1.1004	1.03089	-1.01793	-1.07167	1.40949	-1.19229	-1.68
Sprr2g	Small proline-rich protein 2G (Sprr2g), [NM_011473]					0.917318	0.0992458	0	0.9999	0.90485	0.105249	0.1732	1.2583	1.54879	1.96922	1.1613	1.04997	1.36271	1.3
Mesdc1	mesoderm development candidate 1 (Mesdc1), [NM_030705]					0.917318	0.0121125	0.00234007	0.9999	0.987855	0.105387	0.1088	-1.16538	-1.31573	-1.39296	-1.04913	1.00325	-1.16745	-1.17
Olfr658	olfactory receptor 658 (Olfr658), [NM_147049]					0.917318	0.422291	0.019251	0.9999	0.739044	0.107046	0.3413	-1.06061	1.05818	1.12738	1.0608	1.03044	1.07808	1.05
Ap2a1	adaptor protein complex AP-2, alpha 1 subunit (Ap2a1), transcript variant 1, [NM_007458]					0.917318	0.046956	0	0.9999	0.720324	0.107046	0.3609	1.24369	1.41683	1.55342	1.1398	1.0924	1.23372	1.13
Spg3a	BB204267 RIKEN full-length enriched, 0 day neonate thy cDNA clone A430057C13 3' similar to AB001581 Rattus norvegicus for DNA helicase p50. [BB204267]					0.759454	0.0121125	0.00234007	0.9999	0.699686	0.10778	0.3714	1.14375	1.22285	1.23109	1.01163	1.04397	1.10149	1.06
Zfp661	zinc finger protein 661 (Zfp661), [NM_028141]					0.984692	0.0562975	0.020564	0.9999	0.352437	0.107834	0.9957	1.004	-1.12389	-1.12739	-1.03286	-1.07782	-1.07748	1
Obfc2a	oligonucleotide/oligosaccharide-binding fold containing 2A (Obfc2a), [NM_028696]					0.813799	0.143343	0.0039551	0.9999	0.407983	0.108166	0.9025	-1.22668	-1.20878	-1.33171	1.00735	-1.1443	-1.15861	-1.01
Gadd45g	growth arrest and DNA-damage-inducible 45 gamma (Gadd45g), [NM_011817]					0.917318	0.0121125	0	0.9999	0.587703	0.109235	0.5713	1.19463	2.19305	2.2429	1.00264	1.29191	1.49138	1.15
Ptdss2	phosphatidylserine synthase 2 (Ptdss2), [NM_013782]					0.917318	0.787306	0.0133999	0.9999	0.703936	0.109522	0.4082	-1.06108	1.04728	1.33582	1.04142	-1.0796	-1.18321	-1.1
2310007A19Rik	RIKEN cDNA 2310007A19 gene (2310007A19Rik), [NM_025506]					0.917318	0.0797175	0.00540152	0.9999	0.803464	0.10961	0.2713	1.11465	1.27628	1.34864	1.10476	1.04879	1.17161	1.12
Olig1	oligodendrocyte transcription factor 1 (Olig1), [NM_016968]					0.917318	0.123152	0	0.9999	0.868525	0.109896	0.0548	1.14999	1.19291	1.33121	1.08626	-1.02791	1.13934	1.17
BF464414	BF464414 UI-M-CG0p-boh-b-07-0-UI.s1 NIH_BMAP_Ret4_S2 cDNA clone UI-M-CG0p-boh-b-07-0-UI 3', sequence [BF464414]					0.917318	0.0283296	0	0.9999	0.770831	0.11003	0.3123	1.08621	1.14565	1.21619	1.05203	1.02676	1.0778	1.05
Frmd4a	FERM domain containing 4A (Frmd4a), [NM_172475]					0.813799	0.202668	0.00654931	0.9999	0.409617	0.11003	0.9309	-1.11777	-1.09197	-1.15829	1.02789	1.07729	1.08269	1.01
Mrgprb5	MAS-related GPR, member B5 (Mrgprb5), [NM_207538]					0.917318	0.111604	0.00234007	0.9999	0.872042	0.110383	0.208	1.15694	1.32093	1.50206	1.1817	1.0419	1.22494	1.18
Phlda1	pleckstrin homology-like domain, family A, member 1 (Phlda1), [NM_009344]					0.917318	0.046956	0.213112	0.9999	0.490078	0.110526	0.8025	-1.35149	1.98424	1.44415	1.07657	-1.37642	-1.47138	-1.07
5930434B04Rik	9 days embryo whole body cDNA, RIKEN full-length enriched library, clone:D030049E23 product:unclassifiable, full insert sequence [AK083582]					0.917318	0.15986	0.0039551	0.9999	0.938404	0.110897	0.1663	1.15669	1.32362	1.56018	1.12943	1.02529	1.2611	1.23
Zc3h8	zinc finger CCCH type containing 8 (Zc3h8), [NM_020594]					0.950958	0.0195578	0.0346446	0.9999	0.311722	0.11309	0.9337	-1.03439	-1.4379	-1.32502	1.02672	-1.22877	-1.21395	1.01
Cyp7a1	cytochrome P450, family 7, subfamily a, polypeptide 1 (Cyp7a1), [NM_007824]					0.912427	0.0195578	0.021318	0.9999	0.223679	0.114485	0.7409	-1.34129	-1.56645	-1.45861	-1.08332	-1.33802	-1.27008	1.05
AI835779	AI835779 UI-M-AI0-aaq-b-05-0-UI.s1 NIH_BMAP_MBS cDNA clone UI-M-AI0-aaq-b-05-0-UI 3', sequence [AI835779]					0.917318	0.398407	0.019251	0.9999	0.558254	0.114754	0.008	-1.09125	1.14806	1.31005	1.08711	-1.13182	1.18677	1.34
8430427H17Rik	RIKEN cDNA 8430427H17 gene (8430427H17Rik), [NM_001001986]					0.917318	0.10106	0.00234007	0.9999	0.835007	0.11529	0.2595	1.19002	1.38647	1.5938	-1.11448	1.06129	1.25869	1.19
Ddb2	damage specific DNA binding protein 2, (cDNA clone IMAGE:5360936), partial cds [BC058589]					0.917318	0.100776	0	0.9999	0.907337	0.115953	0.2003	1.25683	1.44348	1.81597	1.1501	1.04109	1.28972	1.24
Foxj1	forkhead box J1 (Foxj1), [NM_008240]					0.917318	0.249187	0.0039551	0.9999	0.920782	0.117722	0.191	1.14531	1.31339	1.6552	1.15422	1.03655	1.29447	1.25
V1re12	vomeronasal 1 receptor, E12 (V1re12), [NM_134231]					0.917318	0.575049	0	0.9999	0.656681	0.117956	0.5	1.10797	1.11249	1.53975	-1.05434	1.11429	1.21816	1.09
Slc5a6	solute carrier family 5 (sodium-dependent vitamin transporter), member 6 (Slc5a6), [NM_177870]					0.917318	0.0195578	0.119553	0.9999	0.165702	0.118054	0.5738	-1.12721	-1.37359	-1.19871	-1.06029	-1.24543	-1.17241	1.06
Olfr617	olfactory receptor 617 (Olfr617), [NM_146841]					0.940342	0.486783	0.00654931	0.9999	0.729572	0.118336	0.3872	1.0181	1.0576	1.16327	1.0558	1.03549	1.08612	1.05
Tmie	transmembrane inner ear (Tmie), [NM_146260]					0.917318	0.0756532	0	0.9999	0.425409	0.118666	0.9059	-1.32588	-1.48728	-1.63252	-1.07095	-1.24584	-1.27214	-1.02
Odf4	outer dense fiber of sperm tails 4 (Odf4), [NM_145746]					0.917318	0.111604	0	0.9999	0.964845	0.119043	0.1622	1.39755	1.75945	2.39376	1.25311	1.02533	1.48736	1.45
Olfr104	olfactory receptor 104 (Olfr104), [NM_001011783]					0.917318	0.26072	0.00540152	0.9999	0.757212	0.119043	0.3413	1.15985	1.26872	1.56631	1.06752	1.09402	1.26215	1.15
4930535E21Rik	RIKEN cDNA 4930535E21 gene (4930535E21Rik), [NM_029212]					0.917318	0.127799	0.00234007	0.9999	0.64163	0.120458	0.5354	1.12264	1.42335	1.71464	1.14024	1.15688	1.28733	1.11
Shd	src homology 2 domain-containing transforming protein D (Shd), [NM_009168]					0.917318	0.167107	0.00234007	0.9999	0.895587	0.120612	0.2118	1.09636	1.131	1.22205	1.05489	1.01789	1.10436	1.08
Pik3cd	phosphatidylinositol 3-kinase catalytic subunit p110 delta , complete cds. [U86587]					0.917318	0.0509594	0	0.9999	0.666604	0.120975	0.4741	1.05014	1.19479	1.29962	1.11408	1.0567	1.11077	1.05
Sh2d6	RIKEN cDNA 4933424C13 gene, (cDNA clone MGC:118386 IMAGE:30920200), complete cds. [BC100525]					0.846978	0.037971	0	0.9999	0.913056	0.121461	0.2052	1.12537	1.16472	1.2408	1.07153	1.01308	1.08807	1.07
Zfp438	zinc finger protein 438 (Zfp438), [NM_178722]					0.917318	0.10002	0	0.9999	0.920537	0.121926	0.0828	1.13942	1.22456	1.32753	-1.08865	-1.02032	1.14927	1.17
Foxh1	forkhead box H1 (Foxh1), [NM_007989]					0.917318	0.0906678	0	0.9999	0.964845	0.121926	0.1139	1.38332	1.71393	2.33242	1.26306	-1.0236	1.43944	1.47
Ptchd3	adult male testis cDNA, RIKEN full-length enriched library, clone:4933440L20 product:hypothetical Sterol-sensing domain (SSD) profile containing protein, full insert sequence. [AK017136]					0.972028	0.0906678	0	0.9999	0.853195	0.122786	0.2625	-1.01304	1.19165	1.29757	1.12374	1.02829	1.12376	1.09
Iqcd	IQ motif containing D (Iqcd), [NM_029408]					0.917318	0.0959519	0	0.9999	0.999184	0.123236	0.1336	1.33997	1.58436	1.92678	1.19201	1.0004	1.33754	1.34
Padi1	peptidyl arginine deiminase, type I (Padi1), [NM_011059]					0.917318	0.046956	0.0125326	0.9999	0.910634	0.123481	0.0869	1.18302	1.36028	1.34654	1.03479	-1.02748	1.18577	1.22
BB247646	BB247646 RIKEN full-length enriched, 7 days neonate cerebellum cDNA clone A730020I01 3'. [BB247646]					0.917318	0.0588321	0.0039551	0.9999	0.930571	0.124827	0.1997	1.15779	1.35119	1.46077	1.1145	1.02251	1.19994	1.17
Angptl4	angiopoietin-like 4 (Angptl4), [NM_020581]					0.928276	0.0121125	0.0039551	0.9999	0.937938	0.124968	0.19	-1.13098	-2.48567	-2.17706	1.72613	-1.04363	-1.48448	-1.42
Snai2	snail homolog 2 (Drosophila) (Snai2), [NM_011415]					0.917318	0.0247884	0	0.9999	0.99878	0.125891	0.1357	-1.09928	-1.39742	-1.40126	-1.10816	1.00043	-1.18002	-1.18
Mnt	max binding protein (Mnt), [NM_010813]					0.917318	0.0937992	0.0039551	0.9999	0.938923	0.125981	0.1882	1.27522	1.43022	1.58766	1.12969	1.02622	1.26533	1.23
Brpf1	bromodomain and PHD finger containing, 1 (Brpf1), [NM_030178]					0.917318	0.443053	0	0.9999	0.996781	0.126121	0.1384	-1.11222	-1.11888	-1.37837	1.05715	1.0011	-1.15349	-1.15
Fgl1	2 days neonate thy thymic cells cDNA, RIKEN full-length enriched library, clone:C920030L09 product:hypothetical Fibrinogen beta and gamma chains C-terminal globular domain containing protein, full insert sequence. [AK083397]					0.373065	0.820574	0.0484953	0.9999	0.164531	0.12631	0.5907	1.80227	1.07662	1.54981	1.17758	1.52193	1.36106	-1.12
A_51_P320479	Unknown					0.917318	0.116391	0	0.9999	0.835546	0.126679	0.2909	1.22362	1.48481	1.78167	1.09443	1.07707	1.30444	1.21
EG624219	predicted gene, EG624219 (EG624219), [NM_001080940]					0.918914	0	0.194733	0.9999	0.240896	0.127137	0	1.13198	-2.31438	-1.44454	1.02187	1.56037	-1.42931	-2.23
Ptch2	patched homolog 2 (Ptch2), [NM_008958]					0.917318	0.16361	0.00540152	0.9999	0.633231	0.127386	0.5792	1.06391	1.14749	1.24314	1.08756	1.06815	1.11309	1.04
Ptafr	platelet-activating factor receptor (Ptafr), [NM_001081211]					0.984692	0.217657	0.0133999	0.9999	0.466147	0.127494	0.8827	-1.00491	1.09815	1.1601	1.06217	1.07325	1.08255	1.01
B130050I23Rik	adult male tongue cDNA, RIKEN full-length enriched library, clone:2310039H16 product:unclassifiable, full insert sequence. [AK009699]					0.917318	0.146212	0.0039551	0.9999	0.743938	0.128842	0.3822	1.10378	1.20858	1.34866	1.10491	1.06075	1.15379	1.09
Il12rb1	interleukin 12 receptor, beta 1 (Il12rb1), [NM_008353]					0.917318	0.0562975	0.015675	0.9999	0.395143	0.129384	0.994	-1.09653	-1.30836	-1.3206	1.0918	-1.17015	-1.16923	1
Snx22	sorting nexin 22 (Snx22), [NM_001025612]					0.917318	0.16668	0.00234007	0.9999	0.865557	0.129756	0.2513	1.12685	1.2869	1.50303	1.11648	1.04577	1.21555	1.16
Car15	carbonic anhydrase 15 (Car15), [NM_030558]					0.949874	0.122468	0.0039551	0.9999	0.628808	0.130823	0.5746	-1.01793	1.14377	1.23072	1.07855	1.05936	1.09829	1.04
Il27ra	interleukin 27 receptor, alpha (Il27ra), [NM_016671]					0.917318	0.03553	0.0039551	0.9999	0.95759	0.132495	0.8439	1.28886	1.55858	1.59642	1.2027	1.01895	1.26333	1.03
Eef1a2	eukaryotic translation elongation factor 1 alpha 2 (Eef1a2), [NM_007906]					0.917318	0.10106	0.00874286	0.9999	0.434358	0.132495	0.9406	1.11716	1.42223	1.53304	1.05148	1.23625	1.25117	1.01
5330430C04Rik	adult male pituitary gland cDNA, RIKEN full-length enriched library, clone:5330430C04 product:hypothetical protein, full insert sequence. [AK019921]					0.999538	0.953725	0.00776329	0.9999	0.650654	0.13354	0.539	1.00013	1.00697	1.20241	1.09751	1.05523	1.09876	1.04
Smcr8	Smith-Magenis syndrome chromosome region, candidate 8 homolog (human) (Smcr8), transcript variant 1, [NM_001085440]					0.917318	0.879004	0	0.9999	0.514959	0.133655	0.0063	-1.16725	-1.02797	-1.52509	1.04854	1.14613	-1.17857	-1.35
Hip1	cDNA, RIKEN full-length enriched library, clone:2610109B09 product:unclassifiable, [AK011828]					0.917318	0.0629925	0	0.9999	0.878236	0.134207	0.2548	1.14023	1.21487	1.26775	1.0831	1.02353	1.11852	1.09
3110001K24Rik	RIKEN cDNA 3110001K24 gene (3110001K24Rik), [NM_029389]					0.917318	0.120506	0	0.9999	0.7284	0.135234	0.4432	-1.21442	-1.31558	-1.58613	1.02167	-1.08862	-1.20537	-1.11
Ttl	tubulin tyrosine ligase (Ttl), [NM_027192]					0.643562	0	0	0.9999	0.212315	0.135337	0.6585	-1.28579	-1.42333	-1.53096	-1.0491	-1.2174	-1.16271	1.05
Gamt	guanidinoacetate methyltransferase (Gamt), [NM_010255]					0.867752	0.03553	0	0.9999	0.494621	0.136295	0.8368	-1.29719	-1.40787	-1.53305	-1.17889	-1.16763	-1.19959	-1.03
Mafb	v-maf culoaponeurotic fibrosarcoma oncogene family, protein B (avian) (Mafb), [NM_010658]					0.928276	0.0668176	0.00234007	0.9999	0.24313	0.137093	0.6994	-1.09255	-1.67651	-1.88694	1.21686	1.44758	1.33553	-1.08
Aldoa-ps1	adult male testis cDNA, RIKEN full-length enriched library, clone:4933425L11 product:fructose-bisphosphate aldolase (EC 4.1.2.13) A homolog [ culus], full insert sequence. [AK016920]					0.917318	0.117853	0.00234007	0.9999	0.953795	0.13745	0.1172	1.07751	1.12751	1.19732	1.0597	-1.00707	1.08458	1.09
Tmem59l	transmembrane protein 59-like (Tmem59l), [NM_182991]					0.917318	0.107983	0.00234007	0.9999	0.9477	0.138242	0.1155	1.23427	1.45116	1.67657	1.14421	-1.02396	1.27234	1.3
Olfr63	olfactory receptor 63 (Olfr63), [NM_146937]					0.917318	0.172053	0.00874286	0.9999	0.897313	0.138597	0.2427	1.09663	1.28874	1.48661	1.10496	1.03594	1.21357	1.17
Hlf	hepatic leukemia factor (Hlf), [NM_172563]					0.917318	0.03553	0.0171573	0.9999	0.842151	0.138852	0.2918	-1.24479	-1.50856	-1.47638	1.04518	-1.05905	-1.24238	-1.17
Bgn	biglycan (Bgn), [NM_007542]					0.884054	0.0609086	0.00776329	0.9999	0.567006	0.139569	0.739	1.27093	1.33762	1.4009	1.12492	1.13549	1.1836	1.04
V1re6	vomeronasal 1 receptor, E6 (V1re6), [NM_134195]					0.917411	0.29272	0.00654931	0.9999	0.967527	0.140097	0.1748	1.06626	1.20144	1.42761	1.11161	1.01104	1.1916	1.18
Ssfa2	for mKIAA1927 protein. [AB093303]					0.693681	0.10623	0.00234007	0.9999	0.675563	0.140745	0.0262	-1.32783	-1.30078	-1.45427	1.03694	1.09603	-1.18496	-1.3
Rnf186	ring finger protein 186 (Rnf186), [NM_025786]					0.974779	0	0.262783	0.9999	0.416542	0.141565	0.9959	-1.03393	2.08931	1.36988	-1.43896	-1.39569	-1.39414	1
Cetn1	centrin 1 (Cetn1), [NM_007593]					0.917318	0.246024	0.0039551	0.9999	0.99878	0.141837	0.1573	-1.10272	1.28036	1.59207	1.18861	1.00053	1.24445	1.24
Zkscan1	adult male epididymis cDNA, RIKEN full-length enriched library, clone:9230118B16 product:unclassifiable, full insert sequence. [AK020355]					0.917318	0.0992458	0.00978531	0.9999	0.684075	0.142142	0.5067	-1.07218	-1.21199	-1.26273	-1.02366	-1.06656	-1.12862	-1.06
Slc16a8	solute carrier family 16 (monocarboxylic acid transporters), member 8 (Slc16a8), [NM_020516]					0.989772	0.046956	0	0.9999	0.603017	0.144172	0.0209	-1.00344	1.16265	1.18625	1.0658	-1.056	1.08295	1.14
Fstl4	follistatin-like 4 (Fstl4), [NM_177059]					0.917318	0.143871	0.00234007	0.9999	0.763703	0.144957	0.407	1.12148	1.25502	1.4047	-1.06126	1.06574	1.17179	1.1
Magel2	12 days embryo spinal cord cDNA, RIKEN full-length enriched library, clone:C530016P18 product:melanoma antigen, family L, 2, full insert sequence. [AK082944]					0.917318	0.263867	0.00540152	0.9999	0.518158	0.145214	0.8397	-1.04499	1.09865	1.19447	1.1208	1.07464	1.08856	1.01
Pnrc1	proline-rich nuclear receptor coactivator 1 (Pnrc1), [NM_001033225]					0.917318	0.0121125	0	0.9999	0.272439	0.146076	0.718	1.47416	2.05364	2.17239	1.0278	1.47517	1.35744	-1.09
Rdh12	retinol dehydrogenase 12 (Rdh12), [NM_030017]					0.917318	0.452366	0.346752	0.9999	0.0252497	0.146976	0.1207	1.18087	1.10974	1.1155	-1.16603	-1.31378	-1.13638	1.16
Gys2	glycogen synthase 2 (Gys2), [NM_145572]					0.917318	0	0	0.9999	0.975371	0.146976	0.1379	-1.22393	-1.85395	-1.66779	-1.03749	1.01096	-1.25747	-1.27
BC019382	culus, clone IMAGE:4501155, . [BC019382]					0.917318	0.197892	0	0.9999	0.235505	0.147707	0.6636	1.30453	1.34686	1.72714	1.16011	1.36789	1.26902	-1.08
Zfp509	zinc finger protein 509 (Zfp509), [NM_029162]					0.967897	0.254138	0.0164237	0.9999	0.980444	0.151384	0.1905	1.01089	-1.09927	-1.16799	-1.00386	-1.0028	-1.08411	-1.08
Rutbc2	RUN and TBC1 domain containing 2 (Rutbc2), [NM_172718]					0.917318	0.253601	0.00234007	0.9999	0.989273	0.154796	0.1513	1.10196	1.20317	1.48726	1.06758	-1.00358	1.17032	1.17
Fmod	fibromodulin (Fmod), [NM_021355]					0.813799	0.0121125	0	0.9999	0.374281	0.155031	0.8937	1.16447	1.26764	1.26978	1.06274	1.11128	1.10027	-1.01
Olfr446	Olfactory receptor 446 (Olfr446), [NM_146295]					0.917318	0.204779	0	0.9999	0.868767	0.15559	0.3058	1.09243	1.17891	1.3389	1.09562	1.03039	1.13575	1.1
Gamt	guanidinoacetate methyltransferase (Gamt), [NM_010255]					0.884054	0.0509594	0.00540152	0.9999	0.518536	0.15559	0.8701	-1.29588	-1.42326	-1.44502	-1.17294	-1.17083	-1.19793	-1.02
Kcnj4	potassium inwardly-rectifying channel, subfamily J, member 4 (Kcnj4), [NM_008427]					0.917318	0.154093	0.00654931	0.9999	0.897313	0.155982	0.2704	1.19601	1.27048	1.42899	1.03364	1.03381	1.18191	1.14
B3gntl1	UDP-GlcNAc:betaGal beta-1,3-N-acetylglucosaminyltransferase-like 1 (B3gntl1), [NM_178664]					0.923903	0.937712	0.758307	0.9999	0.0274628	0.158027	0	1.02329	-1.00633	-1.01863	1.01063	-1.144	1.06524	1.22
Aard	alanine and arginine rich domain containing protein (Aard), [NM_175503]					0.949874	0.173635	0.00234007	0.9999	0.816863	0.158699	0.0715	1.03548	1.26083	1.41291	1.12361	-1.05581	1.17879	1.24
1500001M20Rik	RIKEN cDNA 1500001M20 gene (1500001M20Rik), [NM_026894]					0.917318	0.598091	0.0384775	0.9999	0.6492	0.159052	0.6094	1.06737	-1.06393	-1.19319	1.09104	-1.06773	-1.11159	-1.04
Etfa	electron transferring flavoprotein, alpha polypeptide (Etfa), nuclear gene encoding mitochondrial protein, [NM_145615]					0.973794	0.809518	0.0039551	0.9999	0.977136	0.159185	0.1545	1.01395	1.03469	1.3354	-1.00148	1.0058	-1.13222	-1.14
Dhrsx	dehydrogenase/reductase (SDR family) X chromosome (Dhrsx), [NM_001033326]					0.966199	0.0775686	0	0.9999	0.952908	0.161046	0.2185	1.02782	1.38735	1.64357	1.17524	1.01675	1.20342	1.18
Galm	galactose mutarotase (Galm), [NM_176963]					0.615365	0.037971	0.0413665	0.9999	0.682945	0.161564	0.5584	-1.32348	-1.34459	-1.28548	-1.05013	-1.08726	-1.16204	-1.07
Col25a1	procollagen, type XXV, alpha 1 (Col25a1), transcript variant 1, [NM_029838]					0.917411	0.326443	0.0186003	0.9999	0.0806931	0.161708	0	-1.02992	1.08143	1.14493	1.0559	-1.14264	1.07823	1.23
Cenpt	centromere protein T (Cenpt), [NM_177150]					0.917318	0.072609	0.00540152	0.9999	0.63986	0.161996	0.6299	1.09465	1.19311	1.24749	1.05904	1.06486	1.10256	1.04
Acsm2	acyl-CoA synthetase medium-chain family member 2 (Acsm2), [NM_146197]					0.840495	0.0744613	0.0178437	0.9999	0.429636	0.163004	0.9616	-1.19732	-1.23076	-1.25471	-1.0603	-1.12774	-1.12242	1
Tiaf2	transforming growth factor beta 1-induced factor 2 , complete cds [AF075717]					0.917318	0.105229	0.0039551	0.9999	0.998346	0.163459	0.1609	1.11379	1.18307	1.24927	1.09456	-1.00037	1.10861	1.11
Zmpste24	adult male aorta and vein cDNA, RIKEN full-length enriched library, clone:A530043O15 product:inferred: CAAX PRENYL PROTEASE 1 HOMOLOG (EC 3.4.24.-) (PRENYL PROTEIN-SPECIFIC ENDOPROTEASE 1). [Human] {Homo, full insert sequence [AK079998]					0.917318	0.175782	0.00234007	0.9999	0.892393	0.164962	0.1119	1.22122	1.4179	1.80399	1.17374	-1.05129	1.27589	1.34
Prkd2	protein kinase D2 (Prkd2), [NM_178900]					0.917318	0.586855	0	0.9999	0.198927	0.165733	0	-1.15718	-1.06653	-1.30564	1.03186	1.17513	-1.11289	-1.31
Slc25a29	solute carrier family 25 (mitochondrial carrier, palmitoylcarnitine transporter), member 29 (Slc25a29), [NM_181328]					0.917318	0.0283296	0.0141805	0.9999	0.587017	0.16617	0.7743	-1.08686	-1.42899	-1.39851	1.0441	-1.13871	-1.18424	-1.04
Fgb	fibrinogen, B beta polypeptide (Fgb), [NM_181849]					0.917318	0.0609086	0	0.9999	0.327871	0.170899	0.759	1.14509	1.56657	1.77489	-1.15967	1.33364	1.26066	-1.06
Gamt	guanidinoacetate methyltransferase (Gamt), [NM_010255]					0.813799	0.037971	0.0149883	0.9999	0.567863	0.171118	0.8732	-1.29759	-1.42135	-1.37911	-1.14458	-1.14197	-1.17773	-1.02
Hpxn	hemopexin (Hpxn), [NM_017371]					0.917318	0.165166	0.0423396	0.9999	0.0660198	0.172548	0.197	-1.12557	1.38222	1.46709	-1.22121	1.55241	1.24852	-1.24
Gfra3	Glial cell line derived neurotrophic factor family receptor alpha 3 (Gfra3), [NM_010280]					0.917318	0.136939	0	0.9999	0.869648	0.172614	0.3322	1.07658	1.1577	1.2426	1.08583	1.02338	1.09874	1.07
Batf2	basic leucine zipper transcription factor, ATF-like 2 (Batf2), [NM_028967]					0.996858	0.0509594	0.176376	0.9999	0.0395301	0.172795	0.1467	-1.00383	2.08857	1.54272	-1.03455	2.156	1.43485	-1.5
A_51_P520776	Unknown					0.995822	0.21182	0.00978531	0.9999	0.34202	0.173829	0.0019	1.00168	1.17907	1.29341	-1.06571	-1.1644	1.13365	1.32
Camsap1	PREDICTED: calmodulin regulated spectrin-associated protein 1 (Camsap1), [XM_975192]					0.960706	0.0740011	0.00654931	0.9999	0.482694	0.174996	0.0063	1.02562	-1.30798	-1.36748	1.06693	1.15174	-1.15798	-1.33
Olfr244	olfactory receptor 244 (Olfr244), [NM_001005520]					0.990274	0.550271	0.00234007	0.9999	0.841216	0.175883	0.3672	1.00469	1.08563	1.34769	1.13947	1.03527	1.12371	1.09
1700122O11Rik	adult male testis cDNA, RIKEN full-length enriched library, clone:1700122O11 product:hypothetical protein, full insert sequence. [AK007241]					0.917318	0.156164	0.0039551	0.9999	0.724986	0.176616	0.5132	1.12248	1.27706	1.44319	1.11568	1.0844	1.1769	1.09
C130022K22Rik	RIKEN cDNA C130022K22 gene (C130022K22Rik), [NM_172730]					0.973071	0.335565	0.0125326	0.9999	0.964612	0.177474	0.2331	1.01214	-1.11385	-1.22806	1.04701	-1.00777	-1.10567	-1.1
Crygd	crystallin, gamma D (Crygd), [NM_007776]					0.917318	0.0699449	0	0.9999	0.722846	0.177474	0.5333	1.12914	1.33422	1.46959	1.13021	1.07984	1.1619	1.08
Akp5	alkaline phosphatase 5 (Akp5), [NM_007433]					0.917318	0.217657	0.00234007	0.9999	0.688884	0.1777	0.594	1.08241	1.1936	1.37569	-1.06121	1.07837	1.14024	1.06
Il27ra	interleukin 27 receptor, alpha (Il27ra), [NM_016671]					0.917318	0.11178	0.00540152	0.9999	0.881853	0.179883	0.1049	1.23417	1.48728	1.71915	1.0661	-1.05597	1.26893	1.34
Atpbd3	ATP binding domain 3 (Atpbd3), [NM_145582]					0.938397	0.485967	0.0106857	0.9999	0.341678	0.179883	0.7632	-1.02165	-1.06976	-1.19154	1.04312	-1.1073	-1.0854	1.02
Eif4ebp3	eukaryotic translation initiation factor 4E binding protein 3 (Eif4ebp3), [NM_201256]					0	0.387364	0.25744	0.9999	0.888712	0.180641	0.1149	1.78752	1.2576	1.27594	1.16059	1.0525	-1.25924	-1.33
Creb3l1	cAMP responsive element binding protein 3-like 1 (Creb3l1), [NM_011957]					0.88825	0.0588321	0.0226988	0.9999	0.682884	0.182341	0.0369	1.12887	1.17693	1.1642	1.08997	-1.04824	1.08197	1.13
V1rh4	vomeronasal 1 receptor, H4 (V1rh4), [NM_134213]					0.917318	0.177209	0.0250379	0.9999	0.795658	0.182341	0.0735	-1.03722	1.11355	1.15429	1.04577	-1.02931	1.0769	1.11
2410004P03Rik	PREDICTED: RIKEN cDNA 2410004P03 gene, transcript variant 1 (2410004P03Rik), [XM_126830]					0.917318	0.116749	0.00234007	0.9999	0.887118	0.184382	0.1215	1.18271	1.46075	1.71613	1.16483	-1.05274	1.25257	1.32
Krt1	adult male testis cDNA, RIKEN full-length enriched library, clone:4930526B20 product:keratin complex 2, basic, gene 1, full insert sequence [AK029748]					0.917318	0.504887	0.0039551	0.9999	0.865984	0.186291	0.3572	1.16069	1.20286	1.75711	-1.16392	1.06432	1.26602	1.19
Il27ra	interleukin 27 receptor, alpha (Il27ra), [NM_016671]					0.939856	0.046956	0.00234007	0.9999	0.684842	0.186742	0.1701	1.05873	1.55805	1.63322	1.18296	-1.13234	1.23565	1.24
Prg3	proteoglycan 3 (Prg3), [NM_016914]					0.984764	0.588374	0.00654931	0.9999	0.979128	0.187603	0.1882	-1.00652	1.06719	1.25918	1.09261	-1.00459	1.10565	1.11
Tmem108	transmembrane protein 108 (Tmem108), [NM_178638]					0.917318	0.10285	0.00234007	0.9999	0.758548	0.188165	0.4882	1.05171	1.204	1.30051	1.0757	1.04861	1.11194	1.06
Casp7	caspase 7 (Casp7), [NM_007611]					0.917318	0.654752	0.834676	0.9999	0	0.188735	0.0072	-1.15491	-1.08311	-1.03564	1.00181	1.6245	1.16749	-1.39
Alox12b	arachidonate 12-lipoxygenase, 12R type (Alox12b), [NM_009659]					0.917318	0.140297	0.00654931	0.9999	0.904124	0.189775	0.3236	1.15404	1.33768	1.55348	1.18863	1.03827	1.20025	1.16
Dio3as	type 3 deiodinase antisense (Dio3as) , partial sequence; alternatively spliced [AY283181]					0.917318	0.127799	0.00234007	0.9999	0.765249	0.190624	0.4827	1.18894	1.33965	1.60098	1.16597	1.08388	1.19666	1.1
EG436332	adult male testis cDNA, RIKEN full-length enriched library, clone:4933415M11 product:ribosomal protein L7a, full insert sequence [AK030194]					0	0.0121125	0.00540152	0.9999	0.751515	0.190866	0.5047	1.5328	1.51214	1.55027	-1.04626	1.08641	1.1956	1.1
Pptc7	PTC7 protein phosphatase homolog (S. cerevisiae) (Pptc7), [NM_177242]					0.917318	0.205992	0	0.9999	0.796256	0.191485	0.4625	-1.24223	-1.2463	-1.66596	1.14399	-1.06417	-1.16955	-1.1
Cic	capicua homolog (Drosophila) (Cic), [NM_027882]					0.889566	0.0195578	0	0.9999	0.936019	0.192945	0.159	1.10529	1.16515	1.17005	1.01993	-1.00905	1.0662	1.08
Sh2b1	SH2B adaptor protein 1 (Sh2b1), transcript variant 2, [NM_011363]					0.236867	0.179749	0	0.9999	0.897313	0.193867	0.1326	1.37402	1.20006	1.40681	1.01839	-1.0268	1.13013	1.16
Zrsr1	zinc finger (CCCH type), RNA binding motif and serine/arginine rich 1 (Zrsr1), [NM_011663]					0.97573	0.147518	0.00978531	0.9999	0.512039	0.195569	0.9975	-1.01992	-1.31884	-1.45706	1.06861	-1.18479	-1.18531	-1
Ceacam20	CEA-related cell adhesion molecule 20 (Ceacam20), [NM_027839]					0.917318	0.033	0.00540152	0.9999	0.986646	0.198527	0.2426	1.21887	1.39058	1.43077	1.12471	1.00458	1.15884	1.15
Olfr166	olfactory receptor 166 (Olfr166), [NM_147068]					0.917318	0.092687	0	0.9999	0.99236	0.199724	0.2193	1.51538	2.09822	2.74394	-1.4094	-1.00664	1.46904	1.48
Tmem79	transmembrane protein 79 (Tmem79), [NM_024246]					0.917318	0.136336	0.0039551	0.9999	0.988818	0.201141	0.2437	1.18977	1.55358	1.94097	1.2493	1.00622	1.30078	1.29
Fbxo27	F-box protein 27 (Fbxo27), [NM_207238]					0.917318	0.205726	0.00776329	0.9999	0.70873	0.201349	0.0554	1.20514	1.40401	1.77427	1.06775	-1.13881	1.26357	1.44
Tmem14a	transmembrane protein 14A (Tmem14a), [NM_029398]					0.813799	0.0509594	0.020564	0.9999	0.538022	0.201819	0.952	-1.27073	-1.31733	-1.31195	-1.12007	-1.13322	-1.14157	-1.01
Hrh3	histamine receptor H 3 (Hrh3), [NM_133849]					0.974034	0.40123	0	0.9999	0.758041	0.202794	0.0685	1.01476	1.12383	1.4334	1.07681	-1.05507	1.1219	1.18
4930488N24Rik	adult male testis cDNA, RIKEN full-length enriched library, clone:4930488N24 product:weakly similar to HYPOTHETICAL 54.8 KDA PROTEIN (FRAGMENT) [ culus], full insert sequence [AK015649]					0.92131	0.629729	0.00978531	0.9999	0.90412	0.203428	0.3319	1.06936	1.10167	1.4337	-1.07257	1.03422	1.17786	1.14
Olfr166	olfactory receptor 166 (Olfr166), [NM_147068]					0.917318	0.0580082	0	0.9999	0.985749	0.203531	0.2157	1.56968	2.11197	2.75589	-1.21144	-1.01314	1.4416	1.46
Olfr128	olfactory receptor 128 (Olfr128), [NM_206816]					0.953175	0.136336	0.00234007	0.9999	0.91415	0.203972	0.1576	1.03726	1.32648	1.53528	1.14063	-1.03201	1.18496	1.22
Stat2	signal transducer and activator of transcription 2 (Stat2), [NM_019963]					0.95487	0.0545616	0.0226988	0.9999	0.583564	0.205652	0.865	1.04935	1.63024	1.59763	-1.2399	1.22518	1.26958	1.04
Sstr4	somatostatin receptor 4 (Sstr4), [NM_009219]					0.917318	0.140623	0	0.9999	0.88039	0.207115	0.382	1.25663	1.41643	1.80924	1.03684	1.05385	1.23319	1.17
Fbf1	Fas (TNFRSF6) binding factor 1 (Fbf1), [NM_172571]					0.917318	0.0562975	0.00234007	0.9999	0.998576	0.208362	0.2374	1.15229	1.22083	1.26722	1.07368	-1.00025	1.09559	1.1
Tsc22d3	glucocorticoid-induced leucine zipper GILZ protein , complete cds. [AF024519]					0.972028	0.0712579	0	0.9999	0.699683	0.209674	0.6318	-1.02879	-1.51433	-1.83835	1.40418	-1.12879	-1.22756	-1.09
Arx	aristaless related homeobox gene (Drosophila) (Arx), [NM_007492]					0.917318	0.196577	0.00234007	0.9999	0.97552	0.209861	0.256	-1.12522	1.31117	1.5952	1.11715	1.00958	1.1984	1.19
Aak1	AP2 associated kinase 1 (Aak1), transcript variant 2, [NM_177762]					0.917318	0.547215	0.00234007	0.9999	0.642337	0.211867	0.7563	-1.0895	1.05743	1.22105	1.05702	1.05616	1.07796	1.02
5430407P10Rik	RIKEN cDNA 5430407P10 gene (5430407P10Rik), [NM_144883]					0.93112	0.119959	0.0149883	0.9999	0.558254	0.212067	0.0218	-1.06265	-1.37349	-1.49431	1.1332	1.18387	-1.19825	-1.42
Prss3	protease, serine, 3 (Prss3), [NM_011645]					0.917318	0.0121125	0	0.9999	0.999847	0.212495	0.2328	1.0734	1.44198	1.54846	1.12372	1.00003	1.14242	1.14
Pou6f2	POU domain, class 6, transcription factor 2 (Pou6f2), [NM_175006]					0.917318	0.0545616	0.0039551	0.9999	0.813345	0.21318	0.1014	1.13779	1.23531	1.28467	1.02786	-1.03832	1.09989	1.14
Birc7	0 day neonate eyeball cDNA, RIKEN full-length enriched library, clone:E130019N06 product:weakly similar to BA261N11.1.3 (BACULOVIRAL IAP REPEAT-CONTAINING PROTEIN 7 (LIVIN), ISOFORM 3) (FRAGMENT) [Homo sapiens], full insert sequence...					0.917318	0.183702	0	0.9999	0.992	0.21456	0.2296	1.21066	1.42455	1.87299	-1.23599	-1.00427	1.25666	1.26
Spata20	spermatogenesis associated 20 (Spata20), [NM_144827]					0.917318	0.10756	0	0.9999	0.999516	0.215283	0.25	1.11562	1.22489	1.34022	1.10692	-1.0001	1.11368	1.11
Olfr671	olfactory receptor 671 (Olfr671), [NM_001011755]					0.917318	0.143343	0.0039551	0.9999	0.715273	0.215904	0.6094	1.11088	1.23686	1.41629	1.08979	1.07422	1.13414	1.06
Als2cl	ALS2 C-terminal like (Als2cl), [NM_146228]					0.917318	0.104124	0	0.9999	0.701977	0.218007	0.6592	1.13744	1.33509	1.55449	1.19042	1.09864	1.16613	1.06
G6pc	glucose-6-phosphatase, catalytic (G6pc), [NM_008061]					0.917318	0	0	0.9999	0.304046	0.218218	0.6116	-1.6325	-10.5097	-5.36917	2.76809	-2.24676	-1.74803	1.29
BC035295	cDNA sequence BC035295 (BC035295), [NM_153407]					0.912427	0.0580082	0.00874286	0.9999	0.359273	0.218218	0.6948	-1.13552	-1.18532	-1.19799	1.05418	1.11169	1.08221	-1.03
Sstr5	somatostatin receptor 5 (Sstr5), [NM_011425]					0.917318	0.109749	0.00234007	0.9999	0.964195	0.219577	0.2085	1.15202	1.64095	1.95485	1.15868	-1.02301	1.3089	1.34
4930519G04Rik	RIKEN cDNA 4930519G04 gene (4930519G04Rik), [NM_026263]					0.953662	0.796641	0.0171573	0.9999	0.849425	0.221429	0.4344	-1.01465	1.0235	1.15051	1.04007	1.02105	1.06787	1.05
Olfr242	olfactory receptor 242 (Olfr242), [NM_010974]					0.975376	0.103719	0.0141805	0.9999	0.796969	0.223025	0.0913	1.01603	1.29959	1.34606	1.13755	-1.0582	1.14341	1.21
Lzts2	leucine zipper, putative tumor suppressor 2 (Lzts2), [NM_145503]					0.917318	0.484252	0	0.9999	0.868966	0.226683	0.418	-1.32554	-1.17892	-1.66777	1.10624	-1.05232	-1.19322	-1.13
Gamt	guanidinoacetate methyltransferase (Gamt), [NM_010255]					0.813799	0.03553	0.0171573	0.9999	0.609158	0.227694	0.8743	-1.31517	-1.41615	-1.37042	-1.1338	-1.12786	-1.15232	-1.02
Gcc1	Golgi coiled coil 1 (Gcc1), [NM_028900]					0.917318	0.211027	0.0039551	0.9999	0.845099	0.228382	0.1291	-1.1963	-1.21997	-1.41112	1.03243	1.04477	-1.14031	-1.19
1700063H04Rik	adult male testis cDNA, RIKEN full-length enriched library, clone:1700063H04 product:hypothetical protein, full insert sequence. [AK006869]					0.917318	0.877312	0.0106857	0.9999	0.932875	0.229259	0.3248	1.12221	1.02783	1.36532	1.16076	1.01963	1.13821	1.12
1700006J14Rik	RIKEN cDNA 1700006J14 gene [Source:MarkerSymbol;Acc:MGI:2447818] [ENST00000041178]					0.917318	0.0839875	0.0039551	0.9999	0.943934	0.232089	0.3137	1.13577	1.27586	1.35376	1.09875	1.0154	1.12309	1.11
Lhx4	LIM homeobox protein 4 (Lhx4), [NM_010712]					0.917318	0.0668176	0.00234007	0.9999	0.627141	0.233517	0.8332	1.05237	1.21561	1.28889	1.06442	1.0778	1.0979	1.02
Aars	alanyl-tRNA synthetase (Aars), [NM_146217]					0.917318	0.655268	0.00540152	0.9999	0.146275	0.234323	0	-1.19769	-1.10696	-1.56156	-1.00663	1.3859	-1.18746	-1.65
Sh2b2	SH2B adaptor protein 2 (Sh2b2), [NM_018825]					0.917318	0.579293	0	0.9999	0.81592	0.235328	0.5098	1.09085	1.07985	1.33143	-1.04258	1.043	1.10918	1.06
Mrgprg	MAS-related GPR, member G (Mrgprg), [NM_203492]					0.917318	0.0744613	0	0.9999	0.859204	0.235328	0.4375	1.27469	1.61561	1.87465	-1.17766	1.0702	1.24438	1.16
Uvrag	UV radiation resistance associated gene (Uvrag), [NM_178635]					0.917318	0.0872529	0.00874286	0.9999	0.188505	0.235898	0.0033	-1.17128	-1.35836	-1.40502	1.01072	1.28081	-1.14869	-1.47
Mmp15	matrix metallopeptidase 15 (Mmp15), [NM_008609]					0.846978	0.0247884	0.0106857	0.9999	0.444144	0.237895	0.8243	-1.20345	-1.28663	-1.26509	-1.08878	-1.1261	-1.10234	1.02
Olfr1226	olfactory receptor 1226 (Olfr1226), [NM_146967]					0.935961	0.0756532	0.00234007	0.9999	0.678823	0.23996	0.066	1.05901	1.51355	1.74938	1.14147	-1.13416	1.20556	1.37
Pappa2	pappalysin 2 (Pappa2), [NM_001085376]					0.917318	0.205824	0.00654931	0.9999	0.800011	0.240189	0.5251	1.1025	1.22013	1.39516	1.11572	1.05636	1.13627	1.08
Ccl2	chemokine (C-C motif) ligand 2 (Ccl2), [NM_011333]					0.932328	0.037971	0.0924031	0.9999	0.20231	0.244046	0.4198	1.10556	2.05376	1.62252	-1.34603	1.62779	1.3241	-1.23
Ubxd4	UBX domain containing 4 (Ubxd4), [NM_145441]					0.943205	0.10285	0.0141805	0.9999	0.241689	0.244046	0.4569	1.01376	-1.10514	-1.1234	-1.06793	-1.08568	-1.05009	1.03
1600015I10Rik	RIKEN cDNA 1600015I10 gene (1600015I10Rik), [NM_001081273]					0.917411	0.132838	0.00540152	0.9999	0.912954	0.244754	0.3859	1.06541	1.28174	1.45175	1.10724	1.02779	1.14042	1.11
Taf5l	TAF5-like RNA polymerase II, p300/CBP-associated factor (PCAF)-associated factor (Taf5l), [NM_133966]					0.917318	0.0545616	0	0.9999	0.76429	0.248052	0.6145	-1.13768	-1.33834	-1.42145	1.08435	-1.06587	-1.13026	-1.06
Tcf25	transcription factor 25 (basic helix-loop-helix) (Tcf25), transcript variant 1, [NM_001037877]					0.813799	0.0712579	0	0.9999	0.641876	0.250688	0.8451	1.19115	1.21019	1.32523	1.00712	1.07515	1.0939	1.02
Mknk1	MAP kinase-interacting serine/threonine kinase 1 (Mknk1), [NM_021461]					0.813799	0.037971	0	0.9999	0.958683	0.25168	0.333	1.21607	1.2673	1.37513	-1.06532	1.00992	1.10014	1.09
St6galnac6	ST6 (alpha-N-acetyl-neuraminyl-2,3-beta-galactosyl-1,3)-N-acetylgalactosaminide alpha-2,6-sialyltransferase 6 (St6galnac6), transcript variant 1, [NM_016973]					0.931587	0.288848	0.00874286	0.9999	0.751891	0.254509	0.6467	1.02154	1.08473	1.15668	1.0114	1.03227	1.05787	1.02
Pcnx	pecanex homolog (Drosophila) (Pcnx), [NM_018814]					0.963074	0.11178	0.0039551	0.9999	0.576523	0.259317	0.0365	-1.01691	1.19398	1.29858	1.07897	-1.09032	1.09146	1.19
Dpysl2	dihydropyrimidinase-like 2 (Dpysl2), [NM_009955]					0.917318	0.201944	0	0.9999	0.964195	0.259419	0.3524	1.23224	1.36328	1.71147	-1.01838	1.01798	1.20001	1.18
Olfr1280	olfactory receptor 1280 (Olfr1280), [NM_146908]					0.929002	0.505432	0.00234007	0.9999	0.872873	0.261552	0.1754	-1.05762	1.13391	1.51825	1.161	-1.0398	1.14203	1.19
Zmynd19	zinc finger, MYND domain containing 19 (Zmynd19), [NM_026021]					0.797936	0.0283296	0.0039551	0.9999	0.854405	0.261958	0.5058	-1.57211	-1.85467	-1.92375	1.02414	-1.07712	-1.23487	-1.15
Olfr1402	olfactory receptor 1402 (Olfr1402), [NM_146275]					0.917318	0.0509594	0	0.9999	0.957486	0.262922	0.3413	1.18634	1.32124	1.40717	1.11853	1.01221	1.11949	1.11
Sf3a2	splicing factor 3a, subunit 2 (Sf3a2), [NM_013651]					0.917318	0.124169	0	0.9999	0.847819	0.26535	0.5049	1.03218	1.11728	1.21802	1.06496	1.01948	1.05586	1.04
Hsd3b6	hydroxy-delta-5-steroid dehydrogenase, 3 beta- and steroid delta-isomerase 6 (Hsd3b6), [NM_013821]					0.373065	0	0.0779206	0.9999	0.668621	0.267463	0.8271	-1.4417	-1.55937	-1.30101	-1.12092	-1.11656	-1.15304	-1.03
Gamt	guanidinoacetate methyltransferase (Gamt), [NM_010255]					0.912427	0.046956	0.0133999	0.9999	0.648406	0.269252	0.9755	-1.26675	-1.3895	-1.39642	-1.20181	-1.11251	-1.13867	1.01
Sass6	spindle assembly 6 homolog (C. elegans) (Sass6), [NM_028349]					0.917318	0.133238	0.00776329	0.9999	0.933997	0.273174	0.2322	1.36929	1.71095	2.17582	1.18262	-1.0463	1.31014	1.37
AK046687	4 days neonate male adipose cDNA, RIKEN full-length enriched library, clone:B430312B03 product:unclassifiable, full insert sequence. [AK046687]					0.917318	0.0915497	0.00234007	0.9999	0.761209	0.273902	0.6517	1.15833	1.35248	1.55411	1.19984	1.07808	1.14562	1.06
4930417O22Rik	adult male testis cDNA, RIKEN full-length enriched library, clone:4930417A22 product:hypothetical protein, full insert sequence. [AK076700]					0.935753	0.210137	0.0115999	0.9999	0.991294	0.27727	0.301	-1.03275	1.16565	1.26118	1.05315	-1.00208	1.0946	1.1
Ly9	lymphocyte antigen 9 (Ly9), [NM_008534]					0.917318	0.0839875	0.00776329	0.9999	0.664957	0.277732	0.8253	1.05954	1.09747	1.1124	1.03781	1.03122	1.04036	1.01
NAP100757-001	Unknown					0.917318	0.13979	0.00234007	0.9999	0.861144	0.279163	0.1796	1.27994	1.34745	1.60692	1.19705	-1.05366	1.16352	1.23
Neud4	neuronal d4 domain family member (Neud4), [NM_013874]					0.986195	0.722755	0.00654931	0.9999	0.821263	0.283976	0.5712	1.0132	1.09703	1.61072	1.13159	1.07785	1.19009	1.1
Olfr374	olfactory receptor 374 (Olfr374), [NM_146338]					0.917318	0.133948	0.00234007	0.9999	0.82848	0.283976	0.5743	1.07901	1.27181	1.468	1.10717	1.05241	1.12696	1.07
Ilkap	adult male brain cDNA, RIKEN full-length enriched library, clone:0710007A14 product:similar to PROTEIN PHOSPHATASE 2C [Rattus norvegicus], full insert sequence. [AK003007]					0.917318	0.623108	0	0.9999	0.985749	0.284346	0.2865	1.14116	1.13302	1.7648	-1.12825	-1.00639	1.19094	1.2
Gscl	adult male testis cDNA, RIKEN full-length enriched library, clone:4930568H22 product:GOOSECOID 2 (FRAGMENT) homolog [Gallus gallus], full insert sequence [AK016252]					0.917318	0.109749	0.0039551	0.9999	0.883222	0.284935	0.4851	1.06792	1.24584	1.40958	1.10143	1.03039	1.10532	1.07
C77080	expressed sequence C77080 (C77080), [NM_001033189]					0.917318	0.161003	0.00234007	0.9999	0.948568	0.287707	0.267	1.28087	1.55051	2.00481	1.08889	-1.03	1.25569	1.29
Snag1	sorting nexin associated golgi protein 1 (Snag1), [NM_130796]					0.917318	0	0.0115999	0.9999	0.738424	0.288302	0.7327	-1.21476	-1.6553	-1.52228	1.16799	-1.10031	-1.16415	-1.06
Retsat	retinol saturase (all trans retinol 13,14 reductase) (Retsat), [NM_026159]					0.826279	0.765433	0.00234007	0.9999	0.685757	0.292268	0.7959	1.28931	1.05533	1.44584	1.13082	-1.08971	-1.12506	-1.03
Olfr166	olfactory receptor 166 (Olfr166), [NM_147068]					0.917318	0.0744613	0.00234007	0.9999	0.934693	0.293214	0.2598	1.588	1.991	2.63359	1.28082	-1.04877	1.33098	1.4
A_51_P179933	Unknown					0.917318	0.0588321	0	0.9999	0.815644	0.295364	0.6008	1.13823	1.30672	1.38187	1.11967	1.04892	1.11045	1.06
Anp32e	acidic (leucine-rich) nuclear phosphoprotein 32 family, member E (Anp32e), [NM_023210]					0.453574	0.170061	0.0472533	0.9999	0.809175	0.296585	0.6065	1.27307	1.17325	1.20883	1.0961	1.04048	1.08848	1.05
Adra1d	adrenergic receptor, alpha 1d (Adra1d), [NM_013460]					0.917318	0.0974537	0	0.9999	0.977543	0.298536	0.3618	1.07813	1.29249	1.48905	1.1248	1.00682	1.12026	1.11
Nsmce2	non-SMC element 2 homolog (MMS21, S. cerevisiae) (Nsmce2), [NM_026746]					0.647154	0.398248	0.0106857	0.9999	0.384344	0.299733	0.6279	1.19881	1.10021	1.22426	1.11296	1.11983	1.07709	-1.04
E2f8	E2F transcription factor 8 (E2f8), [NM_001013368]					0.930648	0.037971	0.0284129	0.9999	0.337318	0.302273	0.5278	1.03989	1.31686	1.26101	1.0308	1.17238	1.10054	-1.07
Olfr711	olfactory receptor 711 (Olfr711), [NM_147035]					0.917318	0.0883407	0	0.9999	0.977543	0.303874	0.2998	1.30285	1.56671	1.98462	1.11734	-1.01291	1.21256	1.23
Olfr225	olfactory receptor 225 (Olfr225), [NM_001011740]					0.917318	0.134494	0.0039551	0.9999	0.933095	0.306973	0.4452	1.15865	1.57491	2.0371	1.26627	1.03884	1.23429	1.19
Galr3	Galanin receptor 3 (Galr3), [NM_015738]					0.917318	0.157834	0	0.9999	0.931192	0.312488	0.2548	1.16075	1.44866	1.76677	-1.06914	-1.03561	1.20108	1.24
BE914468	BE914468 601668857F1 NCI_CGAP_Mam1 cDNA clone IMAGE:3968559 5', sequence [BE914468]					0.928276	0.172053	0.0472533	0.9999	0.941507	0.312488	0.4363	-1.05659	1.2608	1.29883	1.03807	1.01869	1.12295	1.1
Glp2r	glucagon-like peptide 2 receptor (Glp2r), [NM_175681]					0.935206	0.0283296	0	0.9999	0.953926	0.317011	0.2929	1.03926	1.37555	1.46612	1.10163	-1.01288	1.10301	1.12
Cit	citron (Cit), [NM_007708]					0.960572	0.193292	0.0141805	0.9999	0.751111	0.318237	0.1285	-1.02173	1.19367	1.29061	1.05545	-1.05859	1.09655	1.16
Phr1	pam, highwire, rpm 1 (Phr1), [NM_207215]					0.941425	0.520486	0.263665	0.9999	0.00653926	0.319912	0.0063	1.0509	-1.15068	-1.21494	1.06495	1.68789	1.14516	-1.47
Siglecg	sialic acid binding Ig-like lectin G (Siglecg), [NM_172900]					0.935753	0.135728	0.0307316	0.9999	0.980072	0.322229	0.38	-1.0717	1.47314	1.56388	1.11306	-1.01004	-1.19494	-1.18
E330016A19Rik	RIKEN cDNA E330016A19 gene (E330016A19Rik), [NM_173386]					0.962204	0.0195578	0.171255	0.9999	0.34811	0.322646	0.5194	1.01537	1.24881	1.12016	1.036	1.11811	1.0676	-1.05
Parvg	parvin, gamma (Parvg), [NM_022321]					0.917318	0.363613	0	0.9999	0.727269	0.322786	0.7915	1.07842	1.17626	1.47313	1.17659	1.08085	1.11716	1.03
Clpx	caseinolytic peptidase X (E.coli) (Clpx), transcript variant 1, [NM_011802]					0.949874	0.0487522	0.0178437	0.9999	0.97163	0.325418	0.3992	1.04756	1.50878	1.49602	1.07277	-1.01296	-1.15973	-1.14
ENSMUST00000098902	similar to p47 protein isoform a (LOC547150), misc RNA [Source:RefSeq_dna;Acc:XR_001562] [ENST00000098902]					0.917318	0.0445156	0.0393967	0.9999	0.643159	0.326591	0.9564	-1.04105	-1.15632	-1.13055	-1.03764	-1.04796	-1.05154	-1
Polr3a	adult male spinal cord cDNA, RIKEN full-length enriched library, clone:A330043C08 product:hypothetical protein, full insert sequence. [AK039440]					0.917318	0.0545616	0.0149883	0.9999	0.678534	0.327212	0.8968	-1.07966	-1.13749	-1.13586	-1.03804	1.03878	1.04612	1.01
Cyp2d13	cDNA, RIKEN full-length enriched library, clone:1300007K12 product:similar to CYTOCHROME P450 2D3 (EC 1.14.14.1) (CYPIID3) (P450-DB3) (DEBRISOQUINE 4-HYDROXYLASE) [Rattus norvegicus], full insert sequence [AK004933]					0.917318	0.037971	0.456561	0.9999	0.49359	0.328077	0.7757	-1.22993	-1.43003	-1.12497	1.0206	-1.17347	-1.12831	1.04
Rusc2	RUN and SH3 domain containing 2 (Rusc2), transcript variant 2, [NM_001037709]					0.917318	0	0.667223	0.9999	0.308658	0.331432	0.0063	-1.10298	1.53035	1.06856	-1.02514	1.22099	-1.1178	-1.36
Oscar	osteoclast associated receptor (Oscar), [NM_175632]					0.917318	0.173635	0.00874286	0.9999	0.820454	0.332234	0.6407	1.24551	1.49674	1.87023	-1.10372	1.09833	1.217	1.11
Klk11	kallikrein related-peptidase 11 (Klk11), [NM_019974]					0.97655	0.134494	0.019251	0.9999	0.873564	0.333651	0.2214	1.01295	1.21671	1.27184	1.10125	-1.03153	1.0911	1.13
Hnf4g	hepatocyte nuclear factor 4, gamma (Hnf4g), [NM_013920]					0.917318	0.203675	0.0341709	0.9999	0.995823	0.338576	0.3695	-1.07417	1.25479	1.35433	1.09209	1.0021	1.12562	1.12
Phox2a	paired-like homeobox 2a (Phox2a), [NM_008887]					0.917318	0.946243	0.0472533	0.9999	0.910156	0.338989	0.2572	-1.04602	1.0073	1.14816	1.05215	-1.01529	1.05881	1.07
Dscr6	Down syndrome critical region homolog 6 (human) (Dscr6), [NM_133229]					0.964979	0.335796	0	0.9999	0.793706	0.338989	0.7096	1.01686	1.12192	1.28913	1.08425	1.0421	1.07643	1.03
Chrm4	cholinergic receptor, carinic 4 (Chrm4), [NM_007699]					0.917318	0.0992458	0	0.9999	0.938315	0.340673	0.2987	1.10758	1.19034	1.26692	1.09712	-1.0123	1.06868	1.08
9630041N07Rik	RIKEN cDNA 9630041N07 gene (9630041N07Rik), [NM_173387]					0.917318	0.954778	0.0039551	0.9999	0.879311	0.341569	0.5581	1.07747	1.00773	1.24663	1.09028	1.0219	1.066	1.04
Fut7	fucosyltransferase 7 (Fut7), [NM_013524]					0.917318	0.11473	0	0.9999	0.761642	0.341802	0.7563	1.06099	1.15237	1.24713	1.07788	1.04019	1.06352	1.02
Tbc1d2	3 days neonate thy cDNA, RIKEN full-length enriched library, clone:A630005A06 product:hypothetical Pleckstrin homology (PH) domain containing protein, full insert sequence. [AK041359]					0.981917	0.141023	0.020564	0.9999	0.845099	0.343516	0.6221	1.00808	1.17568	1.22049	1.06478	1.03137	1.0734	1.04
C330001K17Rik	RIKEN cDNA C330001K17 gene (C330001K17Rik), [NM_029939]					0.813799	0.0562975	0.0199607	0.9999	0.242713	0.344238	0.3487	-1.16678	-1.19813	-1.20564	-1.09924	-1.13804	-1.06441	1.07
Usp2	ubiquitin specific peptidase 2 (Usp2), transcript variant 1, [NM_016808]					0.973958	0.0906678	0.0318774	0.9999	0.434986	0.344748	0.6283	1.02639	-1.46204	-1.45034	1.07481	-1.25734	-1.15958	1.08
ENSMUST00000071189	formyl peptide receptor, related sequence 3 [Source:MarkerSymbol;Acc:MGI:1278318] [ENST00000071189]					0.917318	0.0609086	0	0.9999	0.968019	0.34923	0.424	1.15991	1.25939	1.47324	1.09957	1.00796	1.08842	1.08
Dhx8	DEAH (Asp-Glu-Ala-His) box polypeptide 8 (Dhx8), [NM_144831]					0.917318	0.444658	0.0039551	0.9999	0.625103	0.350326	0.9716	1.07894	1.08472	1.23341	1.03976	1.06665	1.06355	-1
Kif3b	kinesin family member 3B (Kif3b), [NM_008444]					0.917318	0.033	0	0.9999	0.504043	0.354337	0.7432	1.08626	1.1766	1.21986	1.08672	1.0736	1.05159	-1.02
Polr3gl	polymerase (RNA) III (DNA directed) polypeptide G like (Polr3gl), [NM_027241]					0.917318	0.757391	0.00776329	0.9999	0.624071	0.355049	0.969	1.11803	1.03489	1.22643	1.07536	1.06771	1.06454	-1
Fgg	fibrinogen, gamma polypeptide (Fgg), [NM_133862]					0.918987	0.0411942	0	0.9999	0.525048	0.357431	0.7651	1.1186	1.80818	2.2098	-1.22357	1.29398	1.21048	-1.07
Lce1a2	late cornified envelope 1A2 (Lce1a2), [NM_028625]					0.917318	0.03553	0	0.9999	0.99662	0.359326	0.3959	1.419	1.87677	2.32643	1.22137	1.00251	1.22508	1.22
Bzrpl1	benzodiazapine receptor, peripheral-like 1 (Bzrpl1), [NM_027292]					0.917318	0.072609	0	0.9999	0.992007	0.359326	0.4083	1.37344	1.79689	2.20102	1.2719	1.0049	1.22701	1.22
Gprc5d	G protein-coupled receptor, family C, group 5, member D (Gprc5d), [NM_053118]					0.971542	0.0629925	0	0.9999	0.922326	0.360283	0.2941	-1.02919	1.53537	1.91535	1.22155	-1.03691	1.15823	1.2
AK034319	adult male diencephalon cDNA, RIKEN full-length enriched library, clone:9330176N13 product:unclassifiable, full insert sequence [AK034319]					0.917318	0.119649	0.0039551	0.9999	0.974615	0.363454	0.3548	1.27713	1.64523	2.1551	-1.06237	-1.01699	1.22772	1.25
Arrdc2	arrestin domain containing 2 (Arrdc2), [NM_027560]					0.983748	0.0588321	0.020564	0.9999	0.679882	0.363765	0.9384	1.02705	-2.05884	-2.06941	1.35916	-1.25175	-1.28209	-1.02
Olfr656	olfactory receptor 656 (Olfr656), [NM_147075]					0.917318	0.157834	0.00776329	0.9999	0.937772	0.366206	0.3086	1.2249	1.72612	2.25494	1.21999	-1.04784	1.26613	1.33
Stmn4	stathmin-like 4 (Stmn4), [NM_019675]					0.931587	0.0906678	0	0.9999	0.943102	0.369812	0.5039	1.03334	1.21789	1.30691	1.13545	1.01328	1.0722	1.06
Cpne5	copine V (Cpne5), [NM_153166]					0.917318	0.146212	0.00540152	0.9999	0.921784	0.382821	0.3149	1.13768	1.35729	1.56875	1.01136	-1.03096	1.13392	1.17
Tcf20	transcription factor 20 (Tcf20), [NM_013836]					0.917318	0.10928	0	0.9999	0.767473	0.386424	0.7982	1.15822	1.25672	1.44107	1.08933	1.06124	1.09132	1.03
Gpr44	G protein-coupled receptor 44 (Gpr44), [NM_009962]					0.917318	0.142506	0.00234007	0.9999	0.978197	0.388483	0.4	1.12792	1.41939	1.6963	-1.0281	-1.00999	1.14979	1.16
Uts2r	urotensin 2 receptor (Uts2r), [NM_145440]					0.917318	0.0992458	0	0.9999	0.873755	0.389712	0.2691	1.1352	1.4317	1.66553	1.07531	-1.0522	1.13656	1.2
Spata2L	spermatogenesis associated 2-like (Spata2L), [NM_030176]					0.917318	0	0	0.9999	0.76146	0.390247	0.8147	-1.60352	-3.16749	-3.07105	1.23179	-1.16854	-1.25157	-1.07
1700012H05Rik	RIKEN cDNA 1700012H05 gene (1700012H05Rik), [NM_029660]					0.986195	0.0121125	0.0039551	0.9999	0.594915	0.396682	0.8441	-1.00849	-1.38398	-1.3772	1.02884	-1.11702	-1.0917	1.02
Nkg7	natural killer cell group 7 sequence (Nkg7), [NM_024253]					0.917318	0.0900443	0.00234007	0.9999	0.991273	0.397579	0.421	-1.25486	1.56185	1.91867	1.12165	-1.00449	1.1597	1.16
A_51_P247347	Unknown					0.917318	0.0487522	0.00234007	0.9999	0.805887	0.399957	0.2126	-1.08302	1.39499	1.48667	1.12405	-1.06313	1.11047	1.18
4933400C05Rik	RIKEN cDNA 4933400C05 gene (4933400C05Rik), [NM_177801]					0.917318	0.158937	0.0428044	0.9999	0.851688	0.400476	0.6915	-1.08023	1.17058	1.19739	1.03473	-1.03055	-1.06488	-1.03
Arl4d	ADP-ribosylation factor 4-like (Arfl4), [NM_025404]					0.930159	0.0121125	0.0237985	0.9999	0.667044	0.408945	0.9764	-1.08288	-1.79995	-1.62678	1.07339	-1.16785	-1.16013	1.01
Sh3tc1	SH3 domain and tetratricopeptide repeats 1 (Sh3tc1), [NM_194344]					0.917318	0	0.00234007	0.9999	0.993132	0.409756	0.4557	-1.10706	-1.39292	-1.33652	1.0774	-1.00167	-1.0716	-1.07
Cdh13	cadherin 13 (Cdh13), [NM_019707]					0.980385	0.03553	0.959399	0.9999	0.888712	0.411449	0.6358	1.01064	1.30255	-1.00782	-1.07468	-1.02808	-1.07745	-1.05
Blnk	B-cell linker (Blnk), [NM_008528]					0.991494	0.977754	0.279771	0.9999	0	0.414135	0.0019	-1.01107	-1.01114	-1.34322	-1.03522	2.58323	1.1948	-2.16
Frmd4b	FERM domain containing 4B (Frmd4b), [NM_145148]					0.917318	0.16147	0	0.9999	0.874248	0.414601	0.2779	-1.2364	-1.3387	-1.65971	-1.10927	1.04968	-1.12345	-1.18
Mrpl35	mitochondrial ribosomal protein L35 (Mrpl35), [NM_025430]					0.715467	0.0121125	0.015675	0.9999	0.986646	0.415481	0.4594	-1.14602	-1.19639	-1.15589	-1.0206	-1.00229	-1.04493	-1.04
Cdt1	chromatin licensing and DNA replication factor 1 (Cdt1), [NM_026014]					0.917318	0.0247884	0.00776329	0.9999	0.616534	0.41634	0.8837	-1.21723	-1.62116	-1.55493	1.16419	-1.16074	-1.13223	1.03
Mdga1	MAM domain containing glycosylphosphatidylinositol anchor 1 (Mdga1), [NM_001081160]					0.917318	0.0740011	0.00874286	0.9999	0.942989	0.417437	0.3547	1.1682	1.4172	1.48059	1.1397	-1.0223	1.11548	1.14
NAP057265-1	Unknown					0.917318	0.567852	0.00540152	0.9999	0.782933	0.418848	0.8322	1.28313	1.25215	2.21105	-1.13646	1.14846	1.21889	1.06
Ulk4	10 days neonate cortex cDNA, RIKEN full-length enriched library, clone:A830013O05 product:Hypothetical tyrosine protein kinase/serine/threonine protein kinase/eukaryotic protein kinase containing protein, full insert sequence. [AK043628]					0.995822	0.118846	0	0.9999	0.947381	0.420842	0.5458	1.00134	1.18288	1.31489	1.06491	1.01181	1.06291	1.05
Car3	carbonic anhydrase 3 (Car3), [NM_007606]					0	0	0	0.9999	0.390092	0.423143	0.4509	-2.49876	-1.97424	-1.78641	-1.53652	-1.34171	-1.15645	1.16
Vash1	vasohibin 1 (Vash1), [NM_177354]					0.96636	0.0509594	0.00654931	0.9999	0.83451	0.423797	0.2452	1.01969	1.30456	1.33538	1.06619	-1.04324	1.08165	1.13
Ppm1d	protein phosphatase 1D magnesium-dependent, delta isoform (Ppm1d), [NM_016910]					0.930648	0.0906678	0.0409133	0.9999	0.65019	0.423797	0.9408	1.03976	-1.24053	-1.23088	1.01755	-1.08321	-1.07459	1.01
M17518	Mouse lactate dehydrogenase A-4 pseudogene , 3' end [M17518]					0.917318	0.0121125	0.0278061	0.9999	0.579733	0.425611	0.0754	1.27131	1.51852	1.35506	-1.11682	1.1461	-1.10327	-1.26
NAP057091-1	Unknown					0.920447	0.11311	0.00234007	0.9999	0.886025	0.425877	0.6461	-1.05987	1.29079	1.43878	1.12842	1.03389	1.08932	1.05
Dnahc3	M.culus for axonemal dynein heavy chain (partial, ID mdhc8). [Z83816]					0.917318	0.176688	0	0.9999	0.567904	0.42607	0.7608	1.12937	1.22184	1.4616	1.11916	1.12297	1.08519	-1.03
NAP016276-001	Unknown					0.935961	0.825811	0.0171573	0.9999	0.629647	0.427132	0.8768	-1.02026	1.02063	1.15963	1.06606	1.05488	1.04441	-1.01
Trib3	tribbles homolog 3 (Drosophila) (Trib3), [NM_175093]					0.997819	0.10623	0.0278061	0.9999	0.934925	0.427349	0.5631	1.00191	-1.60679	-1.65385	1.76924	1.03832	1.17816	1.13
1810011O10Rik	RIKEN cDNA 1810011O10 gene (1810011O10Rik), [NM_026931]					0.929945	0.0283296	0.0626826	0.9999	0.964195	0.427566	0.5155	1.11205	-2.07611	-1.70191	1.43075	-1.02431	-1.20796	-1.18
AK044844	9.5 days embryo parthenogenote cDNA, RIKEN full-length enriched library, clone:B130007L17 product:cytosolic 5' nucleotidase, type 1A, full insert sequence. [AK044844]					0.917318	0.0937992	0.00234007	0.9999	0.673532	0.433955	0.9814	1.06936	1.19618	1.27271	1.09083	1.06262	1.06021	-1
F830021D11Rik	RIKEN cDNA F830021D11 gene (F830021D11Rik), [NM_001080769]					0.997917	0.173729	0.015675	0.9999	0.317375	0.434578	0.0171	1.00083	1.22853	1.3262	1.05099	-1.20078	1.08622	1.3
Ybx2	Y box protein 2 (Ybx2), [NM_016875]					0.949874	0.11178	0.0106857	0.9999	0.129618	0.438639	0.0063	1.03693	1.31403	1.42475	1.11342	-1.31471	1.09848	1.44
Fkhl18	forkhead-like 18 (Drosophila) (Fkhl18), [NM_010226]					0.917318	0.0588321	0.00234007	0.9999	0.987517	0.43964	0.4426	1.06162	1.21165	1.27444	1.05421	-1.00276	1.05876	1.06
AK079094	adult male diencephalon cDNA, RIKEN full-length enriched library, clone:9330178J21 product:sparc/osteonectin, cwcv and kazal-like domains proteoglycan 2, full insert sequence. [AK079094]					0.978754	0.155059	0.00776329	0.9999	0.703936	0.444887	0.9832	-1.00853	1.15068	1.21897	1.05582	1.05107	1.05314	1
Rab1b	RAB1B, member RAS oncogene family (Rab1b), [NM_029576]					0.275071	0.103719	0	0.9999	0.805227	0.449101	0.8039	1.49377	1.37995	1.62471	1.20683	1.0689	1.10875	1.04
Il27ra	interleukin 27 receptor, alpha (Il27ra), [NM_016671]					0.917318	0.0195578	0	0.9999	0.799645	0.457476	0.0441	1.26849	1.61526	1.78005	1.2377	1.08549	1.12315	1.4
F2rl3	coagulation factor II (thrombin) receptor-like 3 (F2rl3), [NM_007975]					0.917318	0.0195578	0.00540152	0.9999	0.69456	0.474428	0.9633	1.17921	1.33518	1.34118	1.07579	1.07194	1.06648	-1.01
Slc37a1	solute carrier family 37 (glycerol-3-phosphate transporter), member 1 (Slc37a1), [NM_153062]					0.972178	0.0283296	0.0934474	0.9999	0.12465	0.482709	0.1238	1.02727	1.60409	1.38207	-1.07467	1.45785	1.11959	-1.3
Saa2	serum amyloid A 2 (Saa2), [NM_011314]					0.917318	0.0195578	0.0267013	0.9999	0.0684999	0.487496	0.0603	-1.36366	3.70193	2.72631	-2.41055	2.86258	1.31629	-2.17
Psme3	proteaseome (prosome, macropain) 28 subunit, 3 (Psme3), [NM_011192]					0.917318	0	0	0.9999	0.381007	0.490025	0.4003	1.16839	1.3533	1.33967	1.10514	1.15062	1.06253	-1.08
Hk2	hexokinase 2 (Hk2), [NM_013820]					0.967897	0.03553	0.0476717	0.9999	0.44866	0.491927	0.4823	1.02549	1.47668	1.34249	-1.08195	1.20399	1.09235	-1.1
Olfr885	olfactory receptor 885 (Olfr885), [NM_001011739]					0.940103	0.105229	0.0244099	0.9999	0.548429	0.523338	0.0825	-1.04225	1.31288	1.3328	1.04025	-1.14908	1.07877	1.24
Nos3	nitric oxide synthase 3, endothelial cell (Nos3), [NM_008713]					0.917318	0.0712579	0.00234007	0.9999	0.747939	0.526936	0.9888	-1.12913	-1.18984	-1.23303	-1.04824	-1.04449	-1.0433	1
Slc5a1	solute carrier family 5 (sodium/glucose cotransporter), member 1 (Slc5a1), [NM_019810]					0.917318	0.379766	0.0171573	0.9999	0.964612	0.534161	0.6229	-1.07396	1.11549	1.23728	1.07547	1.00791	1.05157	1.04
Dhrs7b	dehydrogenase/reductase (SDR family) member 7B (Dhrs7b), [NM_145428]					0.562558	0.0683668	0.0039551	0.9999	0.876074	0.536637	0.7918	1.36022	1.34176	1.4571	1.05417	1.03663	1.07172	1.03
Bdkrb1	bradykinin receptor, beta 1 (Bdkrb1), [NM_007539]					0.917318	0.347361	0	0.9999	0.807213	0.537529	0.9011	1.22799	1.25619	1.76115	-1.05286	1.08299	1.10818	1.02
ENSMUST00000015856	RIKEN cDNA 4930504E06 gene MGI:1922257] [ENSMUST00000015856]					0.99176	0.176688	0	0.9999	0.279146	0.541234	0.018	-1.00453	1.21037	1.42233	-1.13076	-1.19951	1.06222	1.27
Entpd3	Ectonucleoside triphosphate diphosphohydrolase 3 (Entpd3), [NM_178676]					0.923055	0.178015	0.0295855	0.9999	0.990302	0.542523	0.5832	-1.05711	1.2389	1.29877	1.121	1.00287	1.0666	1.06
Otos	adult male hippocampus cDNA, RIKEN full-length enriched library, clone:C630001J02 product:unclassifiable, full insert sequence [AK083090]					0.920178	0.200478	0.0039551	0.9999	0.664957	0.549036	0.1689	-1.06469	1.2352	1.39939	1.08158	-1.10327	1.07066	1.18
Olfr112	olfactory receptor 112 (Olfr112), [NM_001013575]					0.981483	0.338285	0.00540152	0.9999	0.360133	0.555739	0.03	1.01727	1.26316	1.65516	1.18667	-1.30778	1.09898	1.44
Ctsg	cathepsin G (Ctsg), [NM_007800]					0.917318	0.166324	0.00874286	0.9999	0.954776	0.557324	0.5062	1.17999	1.356	1.57956	1.092	-1.0187	1.09161	1.11
Pole4	polymerase (DNA-directed), epsilon 4 (p12 subunit) (Pole4), [NM_025882]					0	0.0195578	0	0.9999	0.886025	0.561012	0.3996	1.48104	1.37417	1.57395	1.06784	-1.03066	1.05846	1.09
Dbnl	SH3-containing protein SH3P7 , complete cds. similar to Human Drebrin. [U58884]					0.917318	0.44627	0.123768	0.9999	0.0108213	0.56769	0	-1.12857	-1.1821	-1.29195	-1.07477	1.59415	-1.08234	-1.73
Rnf190	adult male testis cDNA, RIKEN full-length enriched library, clone:4933417C16 product:hypothetical RING finger domain, C3HC4 structure containing protein, full insert sequence [AK077168]					0.917318	0.108135	0	0.9999	0.827268	0.5687	0.9129	-1.13223	1.41704	1.72264	1.15254	1.06939	1.08985	1.02
Tmcc2	transmembrane and coiled-coil domains 2 (Tmcc2), [NM_178874]					0.917318	0.154093	0.020564	0.9999	0.627141	0.570861	0.7219	1.05728	-1.21775	-1.28283	-1.02987	-1.09664	-1.05688	1.04
Gtf3c4	general transcription factor IIIC, polypeptide 4 (Gtf3c4), [NM_172977]					0.917318	0.119169	0.00540152	0.9999	0.820454	0.571497	0.9233	-1.09684	-1.11629	-1.17141	1.0546	-1.02358	-1.02912	-1.01
Phlppl	PREDICTED: PH domain and leucine rich repeat protein phosphatase-like, transcript variant 1 (Phlppl), [XM_146511]					0.951781	0.0525871	0	0.9999	0.465435	0.572307	0.0618	1.03544	1.41568	1.6829	1.09665	-1.18754	1.07223	1.27
Bpi	Bactericidal permeablility increasing protein (Bpi), [NM_177850]					0.917318	0.165166	0.00654931	0.9999	0.973224	0.579937	0.6513	1.18826	1.3425	1.59368	1.01403	1.01125	1.0842	1.07
Brd8	bromodomain containing 8 (Brd8), [NM_030147]					0.917318	0.204388	0	0.9999	0.86862	0.581029	0.8484	1.11461	1.12092	1.22551	-1.0039	1.02104	1.03435	1.01
Zfp276	zinc finger protein (C2H2 type) 276 (Zfp276), [NM_020497]					0.917318	0.0195578	0	0.9999	0.610957	0.587993	0.6692	-1.27894	-1.92419	-2.08077	1.06943	-1.20776	-1.10705	1.09
Odf2	outer dense fiber of sperm tails 2 (Odf2), [NM_013615]					0.992211	0.0744613	0.0284129	0.9999	0.594927	0.589163	0.64	-1.00332	-1.21586	-1.20035	1.02262	-1.08254	-1.04172	1.04
H2-Q1	histocompatibility 2, Q region locus 1 (H2-Q1), [NM_010390]					0.928276	0.701451	0.496732	0.9999	0.0170886	0.593303	0.0063	-1.05342	-1.06841	-1.10225	-1.12312	1.42078	1.05957	-1.34
Zfp395	NOD-derived CD11c +ve dendritic cells cDNA, RIKEN full-length enriched library, clone:F630315L02 product:Si-1-8-16 protein (Fragment) homolog [Homo sapiens], full insert sequence. [AK155538]					0.917318	0.485414	0.00234007	0.9999	0.844822	0.595672	0.9202	1.28293	1.27155	2.00595	-1.0855	1.09025	1.11938	1.03
Thrsp	thyroid hormone responsive SPOT14 homolog (Rattus) (Thrsp), [NM_009381]					0.912427	0	0.00234007	0.9999	0.599732	0.597666	0.641	-1.49829	-2.94704	-2.06732	1.07683	-1.23166	-1.11323	1.11
Map2k5	mitogen activated protein kinase kinase 5 (Map2k5), [NM_011840]					0.917318	0.0445156	0.0149883	0.9999	0.494882	0.599027	0.4559	-1.06911	-1.12882	-1.12367	-1.00093	-1.05951	-1.02346	1.04
D86419	for glycine tyrosine-rich hair keratin protein, complete cds. [D86419]					0.917318	0.673619	0.0409133	0.9999	0.913965	0.626009	0.4937	-1.06874	1.0433	1.16286	1.05498	1.01577	-1.03206	-1.05
Zc3h13	zinc finger CCCH type containing 13 (Zc3h13), [NM_026083]					0.960706	0	0.0199607	0.9999	0.523965	0.629098	0.4661	1.04917	2.15745	1.71435	-1.26791	1.29354	1.10573	-1.17
Zbtb5	zinc finger and BTB domain containing 5 (Zbtb5), [NM_173399]					0.974034	0.0487522	0.71109	0.9999	0.524864	0.633396	0.4741	-1.0329	1.77007	1.10698	-1.13449	1.27898	1.09792	-1.16
Ikbke	inhibitor of kappaB kinase epsilon (Ikbke), [NM_019777]					0.917318	0.0788582	0	0.9999	0.899574	0.633808	0.8722	1.2742	1.73812	1.97097	1.11085	-1.06502	-1.11105	-1.04
Msh5	mutS homolog 5 (E. coli) (Msh5), [NM_013600]					0.715467	0	0.0164237	0.9999	0.89621	0.634846	0.8598	1.11193	1.15095	1.1267	1.04904	1.01196	1.02079	1.01
Rnf32	ring finger protein 32 (Rnf32), [NM_021470]					0.917318	0.123583	0	0.9999	0.964612	0.638985	0.602	1.14726	1.52854	1.84855	1.19477	-1.01912	1.09292	1.11
Olfr1307	olfactory receptor 1307 (Olfr1307), [NM_001011787]					0.918914	0.167107	0.00978531	0.9999	0.730283	0.642371	0.8611	1.0886	1.36285	1.5872	1.17441	1.10908	1.076	-1.03
Itga3	integrin alpha 3 (Itga3), [NM_013565]					0.917318	0.184931	0.019251	0.9999	0.860992	0.644309	0.9382	-1.13716	1.43813	1.6453	1.09372	-1.07265	-1.09143	-1.02
Olfr744	olfactory receptor 744 (Olfr744), [NM_001011738]					0.921535	0.172053	0.0352364	0.9999	0.927746	0.646188	0.5228	-1.07919	1.33458	1.40833	1.16096	-1.03029	1.06903	1.1
Gm568	gene model 568, (NCBI), (cDNA clone IMAGE:1380536), partial cds [BC028561]					0.947738	0.262754	0.0115999	0.9999	0.737476	0.648168	0.2989	-1.02097	1.11651	1.20341	1.02678	-1.04432	1.03038	1.08
Adprhl1	ADP-ribosylhydrolase like 1 (Adprhl1), [NM_172750]					0.917411	0.037971	0.00874286	0.9999	0.749795	0.65131	0.3056	-1.04626	1.27034	1.26754	1.06548	1.05461	-1.03904	-1.1
Muc5ac	mucin 5, subtypes A and C, tracheobronchial/gastric (Muc5ac), [NM_010844]					0.917318	0.046956	0.00234007	0.9999	0.945323	0.652477	0.5736	1.18118	1.27616	1.31425	1.09133	-1.01331	1.03988	1.05
Jund1	Jun proto-oncogene related gene d1 (Jund1), [NM_010592]					0.917318	0.0121125	0.0673018	0.9999	0.956659	0.652946	0.764	-1.11138	-1.52134	-1.32643	1.15105	-1.01615	-1.06193	-1.05
Ncam1	Mouse for 3'-end of NCAM-140 and NCAM-180 isoforms. [X15052]					0.917318	0.481579	0.00540152	0.9999	0.847821	0.653789	0.4351	1.23694	1.23395	1.80266	-1.11335	-1.07699	1.08859	1.17
1700021F07Rik	RIKEN cDNA 1700021F07 gene, (cDNA clone MGC:58673 IMAGE:6741974), complete cds. [BC050790]					0.928276	0.257607	0.00234007	0.9999	0.841489	0.656592	0.4132	1.0564	1.20538	1.42348	1.01974	-1.04695	1.05184	1.1
Alx3	aristaless 3 (Alx3), [NM_007441]					0.917318	0.0588321	0	0.9999	0.966909	0.666298	0.7575	1.06024	1.28598	1.37956	1.08738	1.0082	1.03983	1.03
Zc3h13	zinc finger CCCH type containing 13 (Zc3h13), [NM_026083]					0.968257	0	0.333198	0.9999	0.642537	0.667666	0.2035	-1.03401	1.73229	1.24754	-1.37035	1.17305	-1.07911	-1.27
2810046L04Rik	RIKEN cDNA 2810046L04 gene (2810046L04Rik), [NM_173382]					0.917318	0.0247884	0.0164237	0.9999	0.820454	0.675032	0.4021	-1.08127	-1.18543	-1.15661	-1.03513	-1.02691	1.02425	1.05
Plce1	phospholipase C, epsilon 1, (cDNA clone IMAGE:4948638), with apparent retained intron. [BC025027]					0.917318	0.29272	0.00540152	0.9999	0.947381	0.676175	0.8124	-1.10527	1.14483	1.30027	-1.09844	1.01315	1.03692	1.02
Jph4	junctophilin 4 (Jph4), transcript variant a, [NM_177049]					0.917318	0.072609	0.00540152	0.9999	0.985749	0.685765	0.6731	1.44607	1.77786	1.98929	1.18181	-1.00945	1.09392	1.1
Ahcy	(clone C7/B9) S-adenosyl homocysteine hydrolase (ahcy) , complete cds. [L32836]					0.101514	0.0247884	0	0.9999	0.979136	0.707413	0.7712	1.50311	1.3831	1.49694	1.16537	1.00657	1.04252	1.04
Zfp189	zinc finger protein 189 (Zfp189), [NM_145547]					0.917318	0.280794	0.00234007	0.9999	0.794684	0.710057	0.9069	-1.06333	-1.10403	-1.24371	1.03409	1.03229	1.02366	-1.01
Rtn4ip1	NOGO-interacting mitochondrial protein (Nimp) , complete cds. [AF336862]					0.917318	0.03553	0.0125326	0.9999	0.590648	0.718685	0.5173	1.17788	1.25749	1.26522	1.03799	-1.09189	-1.03096	1.06
Tnfrsf4	tumor necrosis factor receptor superfamily, member 4 (Tnfrsf4), [NM_011659]					0.917318	0.0668176	0.0171573	0.9999	0.884047	0.727408	0.5267	-1.07581	1.3352	1.35571	-1.08869	1.03455	-1.03985	-1.08
Dcun1d3	DCN1, defective in cullin neddylation 1, domain containing 3 (S. cerevisiae) (Dcun1d3), [NM_173408]					0.941168	0.778436	0.0115999	0.9999	0.772175	0.729558	0.3903	-1.0425	-1.058	-1.42411	1.14646	1.07343	-1.045	-1.12
Mapk8ip2	mitogen-activated protein kinase 8 interacting protein 2 (Mapk8ip2), [NM_021921]					0.994149	0.595494	0.015675	0.9999	0.314174	0.731165	0.0412	-1.00741	1.20574	1.86615	1.08792	-1.49209	1.0822	1.61
Pnpla3	patatin-like phospholipase domain containing 3 (Pnpla3), [NM_054088]					0.7106	0.0247884	0.154139	0.9999	0.798746	0.731809	0.4124	-1.35595	-1.47906	-1.23785	1.04811	-1.06599	1.04438	1.11
Nfasc	neurofascin (Nfasc), [NM_182716]					0.918084	0.140045	0.00540152	0.9999	0.648435	0.735018	0.6063	-1.0676	1.28793	1.42176	-1.01562	-1.1111	-1.04098	1.07
Mucdhl	adult male kidney cDNA, RIKEN full-length enriched library, clone:0610011J21 product:MU-PROTOCADHERIN, full insert sequence. [AK027913]					0.935132	0.240221	0.0226988	0.9999	0.881853	0.737057	0.5338	-1.05129	1.24927	1.38311	1.05891	-1.04165	1.04635	1.09
Olfr578	olfactory receptor 578 (Olfr578), [NM_147115]					0.959493	0.0411942	0.728831	0.9999	0.869141	0.740471	0.988	-1.07331	2.292	1.14502	1.06187	1.1058	1.09995	-1.01
Ebi2	Epstein-Barr virus induced gene 2 (Ebi2), [NM_183031]					0.917318	0.0712579	0.0039551	0.9999	0.984509	0.745173	0.8002	-1.04993	-1.12655	-1.15958	1.00248	1.00211	1.0151	1.01
BC062109	cDNA sequence BC062109 (BC062109), [NM_182841]					0.935753	0.262848	0	0.9999	0.609555	0.755055	0.2137	-1.03104	1.13887	1.27202	1.05806	-1.08194	1.02616	1.11
4933408B17Rik	RIKEN cDNA 4933408B17 gene (4933408B17Rik), transcript variant hypothetical protein LOC271508, [NM_177773]					0.987111	0.229085	0.00540152	0.9999	0.87112	0.755193	0.5326	1.00556	1.14043	1.24454	1.06576	-1.02736	1.02431	1.05
BU504102	BU504102 AGENCOURT_10029731 NIH_MGC_94 cDNA clone IMAGE:6491872 5', sequence [BU504102]					0.917318	0.0966197	0	0.9999	0.948641	0.757416	0.8774	1.5137	1.97038	2.71963	1.37245	1.04173	1.09401	1.05
Mocos	molybdenum cofactor sulfurase (Mocos), [NM_026779]					0.917318	0.28925	0.689025	0.9999	0.0108213	0.760363	0	-1.18097	1.16384	1.05245	-1.05223	1.3509	-1.03058	-1.39
BC018371	cDNA sequence BC018371 (BC018371), [NM_153807]					0.945047	0.204388	0.0106857	0.9999	0.972905	0.776787	0.8683	1.03997	1.2487	1.42734	1.08868	-1.01009	-1.03436	-1.02
Fbxo34	F-box protein 34 (Fbxo34), [NM_030236]					0.541409	0.10623	0.0039551	0.9999	0.665063	0.784511	0.2736	-1.3707	-1.31618	-1.45254	1.18093	-1.1058	1.03305	1.14
Syf2	SYF2 homolog, RNA splicing factor (S. cerevisiae) (Syf2), [NM_026780]					0.917318	0.588259	0.0418556	0.9999	0.395143	0.78759	0.2332	-1.09309	-1.09029	1.25994	1.08612	1.16743	1.02758	-1.14
4930505N22Rik	adult male testis cDNA, RIKEN full-length enriched library, clone:4930505N22 product:hypothetical protein, full insert sequence. [AK015708]					0.951372	0.0966197	0.00654931	0.9999	0.879245	0.78759	0.9648	1.026	1.23149	1.31687	1.04619	-1.02838	-1.02344	1
Ngb	neuroglobin (Ngb), [NM_022414]					0.985541	0.0588321	0.00234007	0.9999	0.626775	0.797678	0.2382	1.02003	1.79441	2.12795	1.23779	-1.23267	1.05873	1.31
Egfl7	EGF-like domain 7 (Egfl7), transcript variant a, [NM_178444]					0.917318	0.0195578	0	0.9999	0.784449	0.801805	0.7984	-1.18705	-1.50198	-1.77348	1.0181	1.07958	1.03669	-1.04
Lrat	lecithin-retinol acyltransferase (phosphatidylcholine-retinol-O-acyltransferase) (Lrat), [NM_023624]					0.917318	0.0247884	0.00654931	0.9999	0.650276	0.803651	0.2669	-1.07954	-1.17879	-1.17749	-1.0689	-1.04827	1.01358	1.06
Tbc1d2b	TBC1 domain family, member 2B (Tbc1d2b), [NM_194334]					0.884054	0.0247884	0	0.9999	0.966909	0.807366	0.8935	-1.13203	-1.18805	-1.2396	-1.03382	-1.00554	-1.01477	-1.01
Plekhg3	pleckstrin homology domain containing, family G (with RhoGef domain) member 3, (cDNA clone IMAGE:5366760), complete cds. [BC030417]					0.917318	0.0195578	0.00654931	0.9999	0.821263	0.81229	0.524	-1.05951	-1.1611	-1.15569	1.02937	-1.02286	1.01191	1.04
Il3ra	interleukin 3 receptor, alpha chain (Il3ra), [NM_008369]					0.889566	0.03553	0.0039551	0.9999	0.963655	0.820044	0.7483	1.26618	1.38743	1.46743	1.1435	1.0126	-1.02764	-1.04
A_51_P268727	Unknown					0.917318	0.0580082	0	0.9999	0.892307	0.820044	0.965	1.27344	1.52047	1.73803	1.1053	-1.04599	-1.03731	1.01
0610042G04Rik	adult male kidney cDNA, RIKEN full-length enriched library, clone:0610042G04 product:hypothetical protein, full insert sequence. [AK002909]					0.917318	0.0509594	0.00776329	0.9999	0.611277	0.822275	0.4765	1.15752	1.27647	1.30736	1.04567	-1.0957	-1.02194	1.07
Ctrl	chymotrypsin-like (Ctrl), [NM_023182]					0.957517	0.0562975	0.00540152	0.9999	0.647607	0.822299	0.5327	1.03341	1.41295	1.51752	1.04359	-1.12382	-1.02977	1.09
Efs	embryonal Fyn-associated substrate (Efs), [NM_010112]					0.987512	0.484053	0.00874286	0.9999	0.785567	0.823122	0.4721	-1.00512	1.0721	1.21417	1.02948	1.03531	-1.01427	-1.05
Tagln2	transgelin , complete cds. [AF149291]					0.917318	0.0984526	0.0039551	0.9999	0.844136	0.824712	0.8832	1.14843	1.33621	1.46554	-1.09626	1.04916	1.02798	-1.02
5730510P18Rik	8 days embryo whole body cDNA, RIKEN full-length enriched library, clone:5730510P18 product:unclassifiable, full insert sequence. [AK017761]					0.917318	0.0247884	0.0250379	0.9999	0.624742	0.847446	0.4661	-1.08423	-1.21423	-1.18807	-1.02742	-1.06876	-1.01367	1.05
Egfl9	EGF-like-domain, multiple 9 (Egfl9), [NM_207666]					0.918616	0.11178	0.00234007	0.9999	0.97782	0.848135	0.8099	1.07214	1.33572	1.45647	1.12478	-1.00788	1.02632	1.03
4930412O13Rik	adult male testis cDNA, RIKEN full-length enriched library, clone:4930412L21 product:4930412O13RIK PROTEIN homolog [ culus], full insert sequence. [AK029605]					0.977907	0.778289	0	0.9999	0.853195	0.849074	0.5919	-1.01146	1.04053	1.38298	1.082	1.0346	-1.017	-1.05
Phf13	PHD finger protein 13 (Phf13), [NM_172705]					0.917318	0.0562975	0	0.9999	0.272439	0.849074	0.0504	-1.19603	-1.28433	-1.37799	1.08132	1.18821	-1.01777	-1.21
H19	H19 fetal liver , (cDNA clone MGC:35822 IMAGE:3592592), complete cds. [BC025150]					0.917318	0.0247884	0	0.9999	0.614323	0.856462	0.4434	1.10041	1.53475	1.57603	1.09451	-1.1561	-1.0277	1.12
Lnx1	ligand of numb-protein X 1 (Lnx1), [NM_010727]					0.185374	0.120506	0.00776329	0.9999	0.687074	0.861043	0.586	-1.18695	-1.12977	-1.1724	-1.04027	-1.0439	-1.01006	1.03
Cd3e	CD3 antigen, epsilon polypeptide (Cd3e), [NM_007648]					0.918616	0.130116	0	0.9999	0.899385	0.87463	0.9237	-1.15739	1.78159	2.36034	1.25748	1.07815	1.04527	-1.03
Rtn4r	reticulon 4 receptor (Rtn4r), [NM_022982]					0.917318	0	0	0.9999	0.555017	0.887159	0.3395	1.07803	1.22447	1.22627	1.0384	-1.06056	-1.0075	1.05
Cetn3	centrin 3 (Cetn3), [NM_007684]					0.565055	0.269709	0.00540152	0.9999	0.80909	0.887339	0.7653	1.29884	1.18017	1.3601	1.08735	1.04862	1.0144	-1.03
ENSMUST00000071254	per-hexamer repeat gene 4 [Source:MarkerSymbol;Acc:MGI:104522] [ENST00000071254]					0.933305	0.0283296	0.00234007	0.9999	0.694625	0.892034	0.3945	1.04119	1.37261	1.43988	1.12661	-1.07977	1.01435	1.1
CA495516	CA495516 AGENCOURT_10817251 NIH_MGC_156 cDNA clone IMAGE:6786212 5', sequence [CA495516]					0.9508	0.037971	0	0.9999	0.630671	0.901489	0.3071	1.04929	1.6398	1.78649	1.17878	-1.17629	1.02186	1.2
Grem2	gremlin 2 homolog, cysteine knot superfamily (Xenopus laevis) (Grem2), [NM_011825]					0.491954	0.142506	0	0.9999	0.522197	0.904095	0.2903	-1.48279	-1.31368	-1.747	1.10871	-1.18136	-1.01723	1.16
Nuak2	NUAK family, SNF1-like kinase, 2 (Nuak2), [NM_028778]					0.999569	0.037971	0.846929	0.9999	0.991273	0.906533	0.9374	1.0001	1.37984	-1.03424	-1.05529	1.00277	1.014	1.01
Punc	putative neuronal cell adhesion molecule (Punc), [NM_008988]					0.917318	0.0712579	0	0.9999	0.865211	0.90891	0.8297	1.44286	1.66063	2.05706	1.21277	-1.07341	-1.02408	1.05
2310033K02Rik	adult male tongue cDNA, RIKEN full-length enriched library, clone:2310033K02 product:weakly similar to DJ530I15.2 (NOVEL PROTEIN SIMILAR TO PLACENTAL PROTEIN DIFF40) (FRAGMENT) [Homo sapiens], full insert sequence. [AK009597]					0.514572	0.148011	0.00234007	0.9999	0.126876	0.909584	0.0359	-1.4211	-1.29605	-1.52149	-1.01232	1.3489	1.01542	-1.33
Psmd10	proteosome (prosome, macropain) 26S subunit, non-ATPase, 10 (Psmd10), [NM_016883]					0.917318	0.328312	0.00234007	0.9999	0.862616	0.919755	0.8152	1.14736	1.13307	1.30915	1.05858	1.03091	1.00888	-1.02
Myo5b	myosin Vb (Myo5b), [NM_201600]					0.917318	0.460746	0.292078	0.9999	0	0.92519	0	-1.24863	-1.223	-1.26185	-1.07241	1.99548	-1.01801	-2.03
Arhgap26	Rho GTPase activating protein 26 (Arhgap26), [NM_175164]					0.588083	0	0	0.9999	0.988229	0.926528	0.9569	-1.1561	-1.24955	-1.23053	-1.05034	1.00196	1.0056	1
Cox6b2	cytochrome c oxidase subunit VIb polypeptide 2 (Cox6b2), [NM_183405]					0.917318	0.03553	0	0.9999	0.853695	0.926643	0.6461	1.09349	1.48492	1.60144	1.10513	-1.05153	1.01311	1.07
Per1	period homolog 1 (Drosophila) (Per1), [NM_011065]					0.917318	0.547215	0.00654931	0.9999	0.22673	0.927579	0.0648	1.07779	-1.07365	-1.2498	1.21274	1.16514	1.00711	-1.16
Sox18	SRY-box containing gene 18 (Sox18), [NM_009236]					0.715467	0	0	0.9999	0.864734	0.935381	0.8203	-1.29056	-1.48115	-1.49581	1.025	-1.03638	-1.00926	1.03
Bcl7c	B-cell CLL/lymphoma 7C (Bcl7c), [NM_009746]					0.813799	0.0744613	0.015675	0.9999	0.965422	0.938029	0.8697	1.15784	1.1771	1.18678	1.08491	-1.00629	1.00546	1.01
Lrrc8a	leucine rich repeat containing 8A (Lrrc8a), [NM_177725]					0.991494	0.124169	0.0278061	0.9999	0.207529	0.942726	0.066	1.00384	1.20005	1.22192	1.05504	-1.18355	-1.00604	1.18
St5	suppression of tumorigenicity 5 (St5), transcript variant 1, [NM_001001326]					0.917318	0.0740011	0.00234007	0.9999	0.769791	0.943642	0.6373	1.04818	1.1361	1.1737	1.05255	1.02961	1.0037	-1.03
Wdr25	melanocyte cDNA, RIKEN full-length enriched library, clone:G270131G12 product:unclassifiable, full insert sequence [AK147993]					0.968903	0.140297	0.00540152	0.9999	0.985055	0.94901	0.9844	1.03806	1.52452	1.97056	1.15908	-1.00921	-1.01349	-1
Emilin2	elastin microfibril interfacer 2 (Emilin2), [NM_145158]					0.446191	0.104124	0.00978531	0.9999	0.628118	0.953815	0.3983	1.15268	1.12739	1.16762	1.02792	-1.04935	-1.00321	1.05
Ube3a	ubiquitin protein ligase E3A (Ube3a), transcript variant 2, [NM_011668]					0.884054	0.131784	0.0039551	0.9999	0.59382	0.960357	0.3425	1.29349	1.30635	1.46854	1.0133	1.14107	1.00696	-1.13
X87228	for immunoglobulin heavy chain (IGH gene). [X87228]					0.917318	0.103719	0	0.9999	0.630671	0.964234	0.3991	-1.1376	1.35822	1.61507	1.11177	-1.13058	-1.00605	1.12
Zfp3	zinc finger protein 3 (Zfp3), [NM_177565]					0.965545	0.798234	0.00874286	0.9999	0.93887	0.96565	0.916	1.11246	1.24025	4.60898	-1.19831	-1.09278	-1.02285	1.07
Adam2	a disintegrin and metallopeptidase domain 2 (Adam2), [NM_009618]					0.935753	0.211027	0.00874286	0.9999	0.70964	0.972243	0.5212	1.09195	1.54905	2.01106	1.06015	-1.18269	-1.00839	1.17
Socs3	suppressor of cytokine signaling 3 (Socs3), [NM_007707]					0.977127	0.0121125	0.00874286	0.9999	0.44866	0.974888	0.188	-1.02463	1.83817	1.73887	-1.00375	1.29906	1.00595	-1.29
Dmrt1	doublesex and mab-3 related transcription factor 1 (Dmrt1), [NM_015826]					0.917318	0.0609086	0.00874286	0.9999	0.973423	0.978948	0.9675	1.17808	1.35228	1.4022	1.10415	-1.00874	-1.00311	1.01
D330038O06Rik	RIKEN cDNA D330038O06 gene (D330038O06Rik), [NM_177899]					0.959126	0.0195578	0.624324	0.9999	0.945721	0.981689	0.9107	1.15713	6.05719	1.46596	-1.13146	-1.09535	-1.01359	1.08
Tcf21	transcription factor 21 (Tcf21), [NM_011545]					0.884054	0.0509594	0.0039551	0.9999	0.566198	0.982772	0.2981	-1.13952	-1.1798	-1.22115	-1.06566	-1.07082	-1.00138	1.07
Esrrg	estrogen-related receptor gamma (Esrrg), [NM_011935]					0.917318	0.0509594	0	0.9999	0.929328	0.992516	0.8605	-1.05745	1.28194	1.38693	1.09016	-1.01849	-1.0009	1.02
Adrbk2	adrenergic receptor kinase, beta 2 (Adrbk2), transcript variant 1, [NM_177078]					0.917318	0.0487522	0	0.9999	0.764323	0.997755	0.581	-1.11225	-1.20375	-1.21111	1.02837	-1.03963	-1.00021	1.04
