# Supplementary material for: Acetaminophen Modulates the Transcriptional Response to Recombinant Interferon-β
Source: PLoS One. 2010 Jun 9;5(6):e11031. doi: 10.1371/journal.pone.0011031 (PMC2882945; doi:10.1371/journal.pone.0011031)
Supplement: Table S2 — A. = APAP, I. = IFN-β, V. = Vehicle, I.A. = IFN-β+APAP. Comp. = Comparison, Reg. = Regulation and ‘+’ indicates up-regulated and ‘−’ indicates down-regulated, Genes = Genes Enriched/Total Genes in Set, NES = Normalized Enrichment Score, FDR = False Discovery Rate. (0.04 MB XLS) [file pone.0011031.s002.xls]

## Sheet: Sheet1
	Comp.	Reg.	Gene set name	Genes	NES	FDR
	A. vs V.	-	PROTEIN_TARGETING	25/102	-1.77	0.138
		-	ESTABLISHMENT_OF_PROTEIN_LOCALIZATION	56/174	-1.75	0.143
		-	MACROMOLECULE_LOCALIZATION	64/209	-1.72	0.15
		-	NUCLEAR_IMPORT	13/45	-1.71	0.153
		-	PROTEIN_TRANSPORT	46/146	-1.77	0.157
		-	PROTEIN_LOCALIZATION	60/192	-1.73	0.157
		-	PROTEIN_IMPORT	14/57	-1.78	0.176
		-	NUCLEAR_TRANSPORT	24/79	-1.67	0.195
		-	INTRACELLULAR_PROTEIN_TRANSPORT	46/135	-1.82	0.209
		-	PROTEIN_IMPORT_INTO_NUCLEUS	13/44	-1.79	0.215
		-	PHOSPHOLIPID_BIOSYNTHETIC_PROCESS	12/31	-1.65	0.225
		-	INTRACELLULAR_TRANSPORT	78/255	-1.63	0.231
		-	NEGATIVE_REGULATION_OF_BINDING	9/16	-1.58	0.231
		-	NEURON_DEVELOPMENT	21/53	-1.57	0.231
		-	NUCLEOCYTOPLASMIC_TRANSPORT	24/78	-1.62	0.237
		-	PHOSPHOINOSITIDE_BIOSYNTHETIC_PROCESS	10/17	-1.64	0.239
		-	ESTABLISHMENT_OF_CELLULAR_LOCALIZATION	95/322	-1.58	0.241
		-	VIRAL_REPRODUCTION	15/34	-1.59	0.246
		-	DETECTION_OF_STIMULUS	9/39	-1.58	0.246
		-	DEFENSE_RESPONSE_TO_BACTERIUM	7/17	-1.6	0.248
	I. vs. V.	+	DEFENSE_RESPONSE	46/211	1.98	0.021
		+	I_KAPPAB_KINASE_NF_KAPPAB_CASCADE	27/100	1.92	0.032
		+	HUMORAL_IMMUNE_RESPONSE	8/28	1.91	0.028
		+	RESPONSE_TO_OTHER_ORGANISM	17/61	1.89	0.03
		+	REGULATION_OF_I_KAPPAB_KINASE_NF_KAPPAB_CASCADE	23/82	1.88	0.026
		+	IMMUNE_RESPONSE	40/198	1.88	0.025
		+	INFLAMMATORY_RESPONSE	20/116	1.83	0.043
		+	MEIOSIS_I	3/17	1.83	0.038
		+	MULTI_ORGANISM_PROCESS	26/114	1.82	0.036
		+	POSITIVE_REGULATION_OF_I_KAPPAB_KINASE_NF_KAPPAB_CASCADE	21/78	1.82	0.033
		+	MEIOTIC_RECOMBINATION	3/15	1.79	0.043
		+	MEIOTIC_CELL_CYCLE	8/31	1.76	0.059
		+	POSITIVE_REGULATION_OF_SIGNAL_TRANSDUCTION	22/113	1.75	0.065
		+	JAK_STAT_CASCADE	10/28	1.75	0.065
		+	RESPONSE_TO_VIRUS	13/40	1.74	0.068
		+	CYTOKINE_AND_CHEMOKINE_MEDIATED_SIGNALING_PATHWAY	5/16	1.73	0.069
		+	PEPTIDYL_TYROSINE_MODIFICATION	3/27	1.71	0.077
		+	RESPONSE_TO_BIOTIC_STIMULUS	22/91	1.7	0.082
		+	DEFENSE_RESPONSE_TO_BACTERIUM	5/17	1.7	0.078
		+	IMMUNE_SYSTEM_PROCESS	42/281	1.69	0.088
		+	RESPONSE_TO_WOUNDING	24/169	1.68	0.086
		+	REGULATION_OF_T_CELL_ACTIVATION	6/25	1.67	0.096
		+	TRNA_METABOLIC_PROCESS	7/19	1.66	0.099
		+	PROTEIN_KINASE_CASCADE	45/259	1.65	0.111
		+	RESPONSE_TO_BACTERIUM	6/21	1.63	0.124
		+	CELLULAR_DEFENSE_RESPONSE	7/40	1.62	0.124
		+	FEMALE_PREGNANCY	5/33	1.62	0.126
		+	MITOTIC_CELL_CYCLE_CHECKPOINT	3/20	1.61	0.132
		+	ACTIVATION_OF_NF_KAPPAB_TRANSCRIPTION_FACTOR	7/18	1.6	0.137
		+	REGULATION_OF_JNK_ACTIVITY	6/17	1.59	0.141
		+	POSITIVE_REGULATION_OF_JNK_ACTIVITY	5/15	1.59	0.14
		+	GOLGI_VESICLE_TRANSPORT	12/45	1.58	0.148
		+	RESPONSE_TO_EXTERNAL_STIMULUS	65/276	1.58	0.145
		+	APOPTOTIC_PROGRAM	19/55	1.56	0.173
		+	POSITIVE_REGULATION_OF_CYTOKINE_PRODUCTION	6/15	1.55	0.171
		+	POSITIVE_REGULATION_OF_TRANSCRIPTION_FACTOR_ACTIVITY	7/24	1.55	0.171
		+	POSITIVE_REGULATION_OF_LYMPHOCYTE_ACTIVATION	5/21	1.55	0.171
		+	REGULATION_OF_SIGNAL_TRANSDUCTION	29/193	1.53	0.186
		+	POSITIVE_REGULATION_OF_T_CELL_ACTIVATION	5/18	1.52	0.198
		+	T_CELL_ACTIVATION	8/39	1.51	0.214
		+	PEPTIDYL_TYROSINE_PHOSPHORYLATION	2/25	1.49	0.239
	I. vs. V.	-	TRANSCRIPTION_FROM_RNA_POLYMERASE_III_PROMOTER	9/16	-1.85	0.09
		-	REGULATION_OF_TRANSLATIONAL_INITIATION	8/20	-1.84	0.055
		-	NUCLEOTIDE_EXCISION_REPAIR	8/18	-1.81	0.057
		-	TRANSLATIONAL_INITIATION	10/25	-1.8	0.051
	A.I. vs V.	+	DEFENSE_RESPONSE	52/211	1.96	0.062
		+	RESPONSE_TO_OTHER_ORGANISM	12/61	1.92	0.073
		+	PEPTIDYL_TYROSINE_MODIFICATION	8/27	1.96	0.123
		+	PEPTIDYL_TYROSINE_PHOSPHORYLATION	7/25	1.84	0.136
		+	INFLAMMATORY_RESPONSE	30/116	1.74	0.174
		+	RESPONSE_TO_VIRUS	8/40	1.79	0.177
		+	IMMUNE_RESPONSE	67/198	1.77	0.179
		+	MULTI_ORGANISM_PROCESS	30/114	1.76	0.179
		+	RESPONSE_TO_EXTERNAL_STIMULUS	80/276	1.65	0.229
		+	LOCOMOTORY_BEHAVIOR	28/81	1.69	0.24
		+	RESPONSE_TO_WOUNDING	39/169	1.67	0.242
		+	REGULATION_OF_PROTEIN_AMINO_ACID_PHOSPHORYLATION	7/24	1.65	0.244
		+	JAK_STAT_CASCADE	8/28	1.59	0.244
		+	MYOBLAST_DIFFERENTIATION	6/17	1.62	0.246
		+	REGULATION_OF_SECRETION	12/32	1.63	0.249
	A.I. vs V.	-	PROTEIN_FOLDING	33/53	-1.73	0.104
		-	TRANSCRIPTION_FROM_RNA_POLYMERASE_III_PROMOTER	10/16	-1.74	0.116
		-	RIBONUCLEOPROTEIN_COMPLEX_BIOGENESIS_AND_ASSEMBLY	28/67	-1.7	0.122
		-	GOLGI_VESICLE_TRANSPORT	17/45	-1.75	0.127
		-	PROTEIN_RNA_COMPLEX_ASSEMBLY	23/50	-1.68	0.139
		-	GLYCOPROTEIN_BIOSYNTHETIC_PROCESS	22/64	-1.6	0.142
		-	PROTEIN_AMINO_ACID_LIPIDATION	11/19	-1.61	0.143
		-	TRANSCRIPTION_INITIATION_FROM_RNA_POLYMERASE_II_PROMOTER	10/18	-1.61	0.146
		-	PEROXISOME_ORGANIZATION_AND_BIOGENESIS	8/15	-1.63	0.153
		-	LIPOPROTEIN_BIOSYNTHETIC_PROCESS	11/21	-1.61	0.154
		-	NUCLEOTIDE_EXCISION_REPAIR	8/18	-1.75	0.157
		-	PROTEIN_AMINO_ACID_N_LINKED_GLYCOSYLATION	6/26	-1.63	0.163
		-	REGULATION_OF_DNA_METABOLIC_PROCESS	12/40	-1.62	0.163
		-	ER_TO_GOLGI_VESICLE_MEDIATED_TRANSPORT	9/16	-1.58	0.166
		-	TRANSCRIPTION_INITIATION	15/24	-1.64	0.168
		-	PHOSPHOINOSITIDE_BIOSYNTHETIC_PROCESS	13/17	-1.65	0.17
		-	PROTEIN_CATABOLIC_PROCESS	21/55	-1.55	0.172
		-	GLYCEROPHOSPHOLIPID_BIOSYNTHETIC_PROCESS	13/23	-1.64	0.173
		-	CELLULAR_PROTEIN_CATABOLIC_PROCESS	19/48	-1.56	0.173
		-	DOUBLE_STRAND_BREAK_REPAIR	8/20	-1.55	0.176
		-	SECRETORY_PATHWAY	19/78	-1.56	0.178
		-	CARBOHYDRATE_TRANSPORT	6/15	-1.52	0.179
		-	CATABOLIC_PROCESS	65/193	-1.52	0.181
		-	CELLULAR_CATABOLIC_PROCESS	63/184	-1.53	0.182
		-	DNA_REPAIR	29/111	-1.56	0.184
		-	PROTEIN_AMINO_ACID_O_LINKED_GLYCOSYLATION	8/16	-1.77	0.185
		-	LIPOPROTEIN_METABOLIC_PROCESS	11/25	-1.53	0.185
		-	MEMBRANE_FUSION	6/26	-1.51	0.185
		-	NEGATIVE_REGULATION_OF_DNA_METABOLIC_PROCESS	8/15	-1.56	0.186
		-	PHOSPHOLIPID_METABOLIC_PROCESS	28/61	-1.53	0.188
		-	PROTEOGLYCAN_METABOLIC_PROCESS	6/18	-1.5	0.201
		-	RNA_PROCESSING	57/153	-1.5	0.202
		-	PHOSPHOLIPID_BIOSYNTHETIC_PROCESS	15/31	-1.49	0.202
		-	CARBOHYDRATE_BIOSYNTHETIC_PROCESS	11/41	-1.49	0.204
		-	RNA_SPLICING	29/81	-1.47	0.233
	A.I. vs. I.	+	POSITIVE_REGULATION_OF_PHOSPHORYLATION	8/23	1.78	0.108
		+	POSITIVE_REGULATION_OF_PROTEIN_MODIFICATION_PROCESS	8/26	1.83	0.109
		+	SYNAPTOGENESIS	14/18	1.79	0.11
		+	SYNAPSE_ORGANIZATION_AND_BIOGENESIS	17/23	1.89	0.116
		+	REGULATION_OF_PROTEIN_AMINO_ACID_PHOSPHORYLATION	8/24	1.8	0.12
		+	POSITIVE_REGULATION_OF_PROTEIN_AMINO_ACID_PHOSPHORYLATION	7/18	1.84	0.138
		+	POSITIVE_REGULATION_OF_PHOSPHATE_METABOLIC_PROCESS	9/25	1.91	0.161
		+	ESTABLISHMENT_AND_OR_MAINTENANCE_OF_ CELL_POLARITY	7/18	1.67	0.244
	A.I. vs. I.	-	GOLGI_VESICLE_TRANSPORT	27/45	-2.43	0.000
		-	ER_TO_GOLGI_VESICLE_MEDIATED_TRANSPORT	10/16	-2.24	0.000
		-	SECRETORY_PATHWAY	25/78	-2.18	0.000
		-	MRNA_PROCESSING_GO_0006397	28/65	-2.10	0.002
		-	SECRETION_BY_CELL	28/105	-2.07	0.002
		-	RNA_SPLICING	30/81	-1.98	0.010
		-	MRNA_METABOLIC_PROCESS	29/73	-1.97	0.010
		-	RNA_PROCESSING	47/153	-1.96	0.010
		-	RNA_SPLICING__VIA_TRANSESTERIFICATION_REACTIONS	15/31	-1.95	0.010
		-	I_KAPPAB_KINASE_NF_KAPPAB_CASCADE	34/100	-1.85	0.033
		-	SPLICEOSOME_ASSEMBLY	9/18	-1.85	0.034
		-	INTRACELLULAR_TRANSPORT	82/255	-1.82	0.041
		-	TRANSCRIPTION_INITIATION_FROM_RNA_POLYMERASE_II_PROMOTER	6/18	-1.80	0.048
		-	TRANSCRIPTION_INITIATION	7/24	-1.74	0.082
		-	VESICLE_MEDIATED_TRANSPORT	61/174	-1.70	0.119
		-	ESTABLISHMENT_OF_CELLULAR_LOCALIZATION	90/322	-1.66	0.138
		-	POSITIVE_REGULATION_OF_I_KAPPAB_KINASE_NF_KAPPAB_CASCADE	26/78	-1.66	0.141
		-	CELLULAR_LOCALIZATION	92/337	-1.64	0.141
		-	REGULATION_OF_I_KAPPAB_KINASE_NF_KAPPAB_CASCADE	27/82	-1.67	0.144
		-	PROTEIN_FOLDING	14/53	-1.65	0.148
		-	PROTEIN_AMINO_ACID_N_LINKED_GLYCOSYLATION	5/26	-1.64	0.148
		-	AMINO_SUGAR_METABOLIC_PROCESS	3/17	-1.60	0.176
		-	SECRETION	36/162	-1.61	0.178
		-	MEMBRANE_FUSION	8/26	-1.58	0.189
		-	REGULATION_OF_DNA_BINDING	16/45	-1.58	0.195
		-	PIGMENT_BIOSYNTHETIC_PROCESS	8/16	-1.58	0.202
		-	PIGMENT_METABOLIC_PROCESS	8/17	-1.55	0.223
		-	INTRACELLULAR_PROTEIN_TRANSPORT	41/135	-1.55	0.230
